# Supplementary material for: The role of full-length apoE in clearance of Gram-negative bacteria and their endotoxins
Source: J Lipid Res. 2021 May 18;62:100086. doi: 10.1016/j.jlr.2021.100086 (PMC8225977; doi:10.1016/j.jlr.2021.100086)
Supplement: Supplementary information 2 [file mmc1.xls]

## Sheet: NH2-X-COOH (Parker-Gly0)
	Amino acids	P. Charges	N. Charges	H (Parker-Gly0 scale)		m	n	fH = n/(m+n)			a	b		MIC	Potency = LOG(1000/MIC)	score	score								MaxScore	L	0	1	2	3	4	5	6	7	8	9	10	11	12	13	14	15	16	17	18	19	20	21	22
						0.9	1.1	0.55			1.34	4.93		100	1	6.27	6.27
	A	0	0	0.229										10	2	7.61	7.61								4.2117	3	0.885494	3.26072	4.2117	3.34837	0
	C	0	0	0.274										1	3	8.95	8.95								6.46857	4	1.48538	4.60004	6.37285	6.46857	4.59479	0
	D	0	-1	0												0	3000								9.63559	5	2.23718	6.08587	8.65477	9.63559	8.80082	5.87309	0
	E	0	-1	0												residue	residue								13.0039	6	3.14089	7.72012	11.069	12.8967	13.0039	11.1913	7.17739	0
	F	0	0	0.949																					17.2717	7	4.1965	9.50386	13.6218	16.2722	17.2717	16.4542	13.6294	8.5037	0
	G	0	0	0																					21.7508	8	5.404	11.4378	16.3166	19.773	21.6337	21.7508	19.9721	16.108	9.84916	0
	H	0	0	0.229																					27.1199	9	6.7634	13.5222	19.1558	23.4059	26.1061	27.1199	26.3159	23.5474	18.6219	11.2116	0
	I	0	0	0.873																					32.7096	10	8.27469	15.7576	22.1412	27.1753	30.6989	32.5833	32.7096	30.9545	27.173	21.1672	12.5893	0
	K	1	0	0																					39.1804	11	9.93787	18.1441	25.2738	31.0842	35.4188	38.1543	39.1804	38.3879	35.6573	30.8433	23.7406	13.9808	0
	L	0	0	0.949																					45.8805	12	11.7529	20.6818	28.5545	35.1351	40.2706	43.842	45.7453	45.8805	44.1438	40.4174	34.5537	26.3397	15.3851	0
	M	0	0	0.631																					53.453	13	13.7199	23.3709	31.9839	39.3295	45.2577	49.6531	52.4158	53.453	52.671	49.9689	45.2291	38.3008	28.9623	16.8011	0
	N	0	0	0																					61.2635	14	15.8388	26.2115	35.5626	43.6688	50.3829	55.5921	59.2004	61.1196	61.2635	59.5423	55.8566	50.0879	42.0815	31.6067	18.2281	0
	P	0	0	0.229																					69.9378	15	18.1095	29.2035	39.291	48.154	55.6482	61.663	66.1051	68.8904	69.9378	69.1657	66.4865	61.8013	54.9899	45.8935	34.2714	19.6653	0
	Q	0	0	0																					78.8586	16	20.5321	32.3472	43.1693	52.7859	61.0552	67.8684	73.1347	76.7729	78.7062	78.8586	77.151	73.4974	67.7985	59.9321	49.7344	36.9552	21.1121	0
	R	1	0	0.096																					88.6348	17	23.1067	35.6425	47.1979	57.5653	66.6052	74.2108	80.293	84.773	87.5775	88.6348	87.8722	85.2124	80.5698	73.8444	64.9116	53.6026	39.6567	22.568	0
	S	0	0	0																					98.6658	18	25.8331	39.0895	51.3769	62.4927	72.2995	80.692	87.5829	92.8955	96.5589	98.505	98.6658	96.9708	93.3437	87.6991	79.9357	69.9262	57.4963	42.3751	24.0325	0
	T	0	0	0.032																					109.544	19	28.7114	42.6881	55.7065	67.5685	78.1388	87.3135	95.0069	101.144	105.656	108.477	109.544	108.791	106.148	101.54	94.8815	86.0695	74.9736	61.4141	45.1095	25.5052	0
	V	0	0	0.599																					120.685	20	31.7416	46.4385	60.1869	72.7932	84.124	94.0768	102.567	109.521	114.873	118.558	120.516	120.685	119.002	115.397	109.797	102.114	92.2433	80.0522	65.3548	47.859	26.9857	0
	W	0	0	1																					132.665	21	34.9237	50.3406	64.8182	78.167	90.2556	100.983	110.265	118.03	124.213	128.753	131.589	132.665	131.921	129.293	124.715	118.111	109.393	98.455	85.1602	69.3173	50.623	28.4735	0
	Y	0	0	0.484																					144.917	22	38.2577	54.3945	69.6004	83.6903	96.5343	108.032	118.102	126.673	133.681	139.065	142.77	144.739	144.917	143.244	139.66	134.097	126.478	116.716	104.702	90.2963	73.3004	53.4007	29.9685
	X	0	0	0																					157.999	23	41.7435	58.6001	74.5338	89.3633	102.96	115.227	126.08	135.452	143.277	149.499	154.063	156.914	157.999	157.263	154.65	150.097	143.538	134.896	124.082	110.984	95.4591	77.3033	56.1917
																									171.361	24	45.3813	62.9576	79.6184	95.1861	109.535	122.566	134.2	144.367	153.005	160.058	165.472	169.195	171.175	171.361	169.699	166.132	160.601	153.037	143.363	131.487	117.298	100.647	81.3252
																									185.545	25	49.1709	67.4668	84.8542	101.159	116.257	130.051	142.462	153.421	162.867	170.745	177.001	181.587	184.451	185.545	184.818	182.217	177.687	171.167	162.589	151.874	138.931	123.643	105.86
																									200.017	26	53.1125	72.1278	90.2413	107.282	123.128	137.683	150.867	162.614	172.864	181.561	188.653	194.093	197.832	199.823	200.017	198.365	194.815	189.311	181.793	172.193	160.43	146.411	130.018
																									215.303	27	57.2059	76.9407	95.7798	113.556	130.148	145.461	159.417	171.949	182.997	192.508	200.431	206.718	211.323	214.2	215.303	214.584	211.996	207.487	201.001	192.476	181.845	169.027	153.926
																									230.885	28	61.4512	81.9053	101.47	119.98	137.317	153.386	168.111	181.424	193.268	203.589	212.336	219.465	224.928	228.682	230.682	230.885	229.243	225.708	220.23	212.752	203.213	191.545	177.664
																									247.273	29	65.8484	87.0218	107.311	126.555	144.635	161.459	176.95	191.043	203.678	214.804	224.372	232.335	238.65	243.273	246.161	247.273	246.563	243.987	239.496	233.04	224.563	214.002	201.289
																									263.965	30	70.3975	92.2902	113.304	133.28	152.103	169.68	185.935	200.804	214.228	226.155	236.538	245.331	252.491	257.976	261.744	263.755	263.965	262.332	258.812	253.356	245.914	236.43	224.841
																									281.455	31	75.0985	97.7103	119.448	140.157	159.721	178.049	195.067	210.709	224.918	237.644	248.838	258.456	266.455	272.795	277.435	280.335	281.455	280.754	278.189	273.715	267.286	258.85	248.352
																									299.257	32	79.9514	103.282	125.744	147.184	167.488	186.567	204.345	220.758	235.75	249.271	261.272	271.71	280.544	287.733	293.237	297.019	299.039	299.257	297.634	294.127	288.693	281.282	271.846
																									317.85	33	84.9561	109.006	132.191	154.362	175.406	195.233	213.77	230.952	246.725	261.037	273.841	285.096	294.759	302.791	309.154	313.81	316.721	317.85	317.157	314.602	310.145	303.741	295.342
																									336.762	34	90.1128	114.882	138.79	161.691	183.473	204.048	223.342	241.292	257.842	272.943	286.548	298.614	309.102	317.973	325.188	330.711	334.506	336.535	336.762	335.148	331.654	326.239	318.857
																									356.456	35	95.4213	120.909	145.541	169.172	191.691	213.012	233.062	251.777	269.103	284.989	299.392	312.267	323.576	333.28	341.342	347.726	352.397	355.319	356.456	355.772	353.228	348.786	342.404
																									376.479	36	100.882	127.089	152.443	176.803	200.059	222.126	242.929	262.408	280.507	297.178	312.374	326.055	338.181	348.714	357.618	364.858	370.398	374.205	376.244	376.479	374.874	371.392	365.995
																									397.275	37	106.494	133.42	159.497	184.586	208.578	231.389	252.945	273.186	292.057	309.508	325.497	339.98	352.919	364.277	374.018	382.108	388.512	393.197	396.13	397.275	396.599	394.066	389.638
																									418.408	38	112.258	139.903	166.703	192.52	217.247	240.801	263.109	284.11	303.751	321.982	338.759	354.041	367.79	379.97	390.544	399.479	406.741	412.298	416.117	418.165	418.408	416.812	413.342
																									440.306	39	118.174	146.538	174.06	200.605	226.067	250.363	273.422	295.182	315.59	334.598	352.162	368.241	382.797	395.794	407.197	416.972	425.088	431.511	436.21	439.152	440.306	439.638	437.115
																									462.549	40	124.242	153.325	181.569	208.841	235.038	260.075	283.883	306.401	327.575	347.359	365.707	382.58	397.94	411.751	423.979	434.59	443.554	450.838	456.411	460.241	462.298	462.549	460.962
																									485.549	41	130.462	160.264	189.23	217.229	244.159	269.937	294.493	317.768	339.707	360.263	379.394	397.058	413.219	427.841	440.891	452.335	462.142	470.282	476.723	481.435	484.387	485.549	484.89
																									508.903	42	136.834	167.354	197.042	225.768	253.432	279.95	305.253	329.282	351.984	373.312	393.223	411.677	428.636	444.066	457.934	470.207	480.854	489.844	497.148	502.736	506.577	508.643	508.903
																									533.005	43	143.358	174.597	205.007	234.459	262.855	290.112	316.161	340.944	364.408	386.506	407.195	426.436	444.192	460.427	475.11	488.208	499.69	509.527	517.689	524.147	528.872	531.834	533.005
																									557.468	44	150.033	181.991	213.122	243.301	272.429	300.424	327.219	352.755	376.98	399.846	421.311	441.337	459.886	476.925	492.419	506.339	518.653	529.333	538.348	545.671	551.273	555.126	557.201
																									582.672	45	156.861	189.537	221.39	252.295	282.154	310.887	338.427	364.714	389.698	413.331	435.571	456.38	475.721	493.559	509.863	524.602	537.745	549.263	559.127	567.31	573.785	578.522	581.494
																									608.246	46	163.84	197.235	229.809	261.44	292.03	321.501	349.784	376.822	402.564	426.962	449.976	471.566	491.696	510.332	527.443	542.997	556.965	569.318	580.027	589.067	596.408	602.024	605.887
																									634.552	47	170.971	205.085	238.381	270.736	302.057	332.264	361.291	389.079	415.577	440.74	464.525	486.894	507.812	527.244	545.158	561.525	576.315	589.5	601.051	610.942	619.145	625.635	630.383
																									661.236	48	178.254	213.087	247.103	280.185	312.236	343.179	372.948	401.484	428.738	454.664	479.219	502.366	524.069	544.294	563.011	580.188	595.797	609.81	622.199	632.937	641.999	649.357	654.986
																									688.644	49	185.689	221.241	255.978	289.784	322.565	354.244	384.754	414.039	442.048	468.735	494.059	517.982	540.468	561.485	581.001	598.986	615.411	630.249	643.472	655.055	664.97	673.193	679.697
																									716.438	50	193.276	229.546	265.005	299.535	333.046	365.46	396.711	426.743	455.505	482.952	509.044	533.741	557.01	578.816	599.13	617.92	635.159	650.819	664.873	677.296	688.061	697.144	704.519
Residue number	Sequence	P. Chr	N. Chr	H		W12	W13	W14	W15	W16	W17	W18	W19	W20	W21	W22	W23	W24	W25	W26	W27	W28	W29	W30	W31	W32	W33	W34	W35	W36	W37	W38	W39	W40
1	M	0	0	0.631		2.26436	2.41644	2.34158	2.19767	2.15468	2.03684	1.99443	3.53839	3.63487	1.86058	1.78439	1.75697	1.80649	0	0	#NUM!	#NUM!	#NUM!	#NUM!	#NUM!	#NUM!	#NUM!	#NUM!	#NUM!	#NUM!	#NUM!	#NUM!	#NUM!	#NUM!
2	K	1	0	0		2.37593	2.28427	2.14636	2.09383	1.98076	1.93195	3.42913	3.52423	1.80446	1.72359	1.70059	1.75055	0	0	#NUM!	#NUM!	#NUM!	#NUM!	#NUM!	#NUM!	#NUM!	#NUM!	#NUM!	#NUM!	#NUM!	#NUM!	#NUM!	#NUM!	#NUM!
3	V	0	0	0.599		0	0	0	0	0	1.93195	1.98645	0	0	0	0	#NUM!	#NUM!	#NUM!	#NUM!	#NUM!	#NUM!	#NUM!	#NUM!	#NUM!	#NUM!	#NUM!	#NUM!	#NUM!	#NUM!	#NUM!	#NUM!	#NUM!	#NUM!
4	L	0	0	0.949		0	0	0	0	1.87942	1.93195	0	0	0	0	#NUM!	#NUM!	#NUM!	#NUM!	#NUM!	#NUM!	#NUM!	#NUM!	#NUM!	#NUM!	#NUM!	#NUM!	#NUM!	#NUM!	#NUM!	#NUM!	#NUM!	#NUM!	#NUM!
5	W	0	0	1		0	0	0	1.71438	1.78401	0	0	0	0	#NUM!	#NUM!	#NUM!	#NUM!	#NUM!	#NUM!	#NUM!	#NUM!	#NUM!	#NUM!	#NUM!	#NUM!	#NUM!	#NUM!	#NUM!	#NUM!	#NUM!	#NUM!	#NUM!	#NUM!
6	A	0	0	0.229		0	0	1.52539	1.60045	0	0	0	0	#NUM!	#NUM!	#NUM!	#NUM!	#NUM!	#NUM!	#NUM!	#NUM!	#NUM!	#NUM!	#NUM!	#NUM!	#NUM!	#NUM!	#NUM!	#NUM!	#NUM!	#NUM!	#NUM!	#NUM!	#NUM!
7	A	0	0	0.229		0	1.55075	1.63628	0	0	0	0	#NUM!	#NUM!	#NUM!	#NUM!	#NUM!	#NUM!	#NUM!	#NUM!	#NUM!	#NUM!	#NUM!	#NUM!	#NUM!	#NUM!	#NUM!	#NUM!	#NUM!	#NUM!	#NUM!	#NUM!	#NUM!	#NUM!
8	L	0	0	0.949		1.58992	1.66828	0	0	0	0	#NUM!	#NUM!	#NUM!	#NUM!	#NUM!	#NUM!	#NUM!	#NUM!	#NUM!	#NUM!	#NUM!	#NUM!	#NUM!	#NUM!	#NUM!	#NUM!	#NUM!	#NUM!	#NUM!	#NUM!	#NUM!	#NUM!	#NUM!
9	L	0	0	0.949		1.47168	0	0	0	0	#NUM!	#NUM!	#NUM!	#NUM!	#NUM!	#NUM!	#NUM!	#NUM!	#NUM!	#NUM!	#NUM!	#NUM!	#NUM!	#NUM!	#NUM!	#NUM!	#NUM!	#NUM!	#NUM!	#NUM!	#NUM!	#NUM!	#NUM!	#NUM!
10	V	0	0	0.599		0	0	0	0	#NUM!	#NUM!	#NUM!	#NUM!	#NUM!	#NUM!	#NUM!	#NUM!	#NUM!	#NUM!	#NUM!	#NUM!	#NUM!	#NUM!	#NUM!	#NUM!	#NUM!	#NUM!	#NUM!	#NUM!	#NUM!	#NUM!	#NUM!	#NUM!	#NUM!
11	T	0	0	0.032		0	0	0	#NUM!	#NUM!	#NUM!	#NUM!	#NUM!	#NUM!	#NUM!	#NUM!	#NUM!	#NUM!	#NUM!	#NUM!	#NUM!	#NUM!	#NUM!	#NUM!	#NUM!	#NUM!	#NUM!	#NUM!	#NUM!	#NUM!	#NUM!	#NUM!	#NUM!	#NUM!
12	F	0	0	0.949		0	0	#NUM!	#NUM!	#NUM!	#NUM!	#NUM!	#NUM!	#NUM!	#NUM!	#NUM!	#NUM!	#NUM!	#NUM!	#NUM!	#NUM!	#NUM!	#NUM!	#NUM!	#NUM!	#NUM!	#NUM!	#NUM!	#NUM!	#NUM!	#NUM!	#NUM!	#NUM!	#NUM!
13	L	0	0	0.949		0	#NUM!	#NUM!	#NUM!	#NUM!	#NUM!	#NUM!	#NUM!	#NUM!	#NUM!	#NUM!	#NUM!	#NUM!	#NUM!	#NUM!	#NUM!	#NUM!	#NUM!	#NUM!	#NUM!	#NUM!	#NUM!	#NUM!	#NUM!	#NUM!	#NUM!	#NUM!	#NUM!	#NUM!
14	A	0	0	0.229		#NUM!	#NUM!	#NUM!	#NUM!	#NUM!	#NUM!	#NUM!	#NUM!	#NUM!	#NUM!	#NUM!	#NUM!	#NUM!	#NUM!	#NUM!	#NUM!	#NUM!	#NUM!	#NUM!	#NUM!	#NUM!	#NUM!	#NUM!	#NUM!	#NUM!	#NUM!	#NUM!	#NUM!	#NUM!
15	G	0	0	0		#NUM!	#NUM!	#NUM!	#NUM!	#NUM!	#NUM!	#NUM!	#NUM!	#NUM!	#NUM!	#NUM!	#NUM!	#NUM!	#NUM!	#NUM!	#NUM!	#NUM!	#NUM!	#NUM!	#NUM!	#NUM!	#NUM!	#NUM!	#NUM!	#NUM!	#NUM!	#NUM!	#NUM!	#NUM!
16	C	0	0	0.274		#NUM!	#NUM!	#NUM!	#NUM!	#NUM!	#NUM!	#NUM!	#NUM!	#NUM!	#NUM!	#NUM!	#NUM!	#NUM!	#NUM!	#NUM!	#NUM!	#NUM!	#NUM!	#NUM!	#NUM!	#NUM!	#NUM!	#NUM!	#NUM!	#NUM!	#NUM!	#NUM!	#NUM!	#NUM!
17	Q	0	0	0		#NUM!	#NUM!	#NUM!	#NUM!	#NUM!	#NUM!	#NUM!	#NUM!	#NUM!	#NUM!	#NUM!	#NUM!	#NUM!	#NUM!	#NUM!	#NUM!	#NUM!	#NUM!	#NUM!	#NUM!	#NUM!	#NUM!	#NUM!	#NUM!	#NUM!	#NUM!	#NUM!	#NUM!	#NUM!
18	A	0	0	0.229		#NUM!	#NUM!	#NUM!	#NUM!	#NUM!	#NUM!	#NUM!	#NUM!	#NUM!	#NUM!	#NUM!	#NUM!	#NUM!	#NUM!	#NUM!	#NUM!	#NUM!	#NUM!	#NUM!	#NUM!	#NUM!	#NUM!	#NUM!	#NUM!	#NUM!	#NUM!	#NUM!	#NUM!	#NUM!
19	K	1	0	0		#NUM!	#NUM!	#NUM!	#NUM!	#NUM!	#NUM!	#NUM!	#NUM!	#NUM!	#NUM!	#NUM!	#NUM!	#NUM!	#NUM!	#NUM!	#NUM!	#NUM!	#NUM!	#NUM!	#NUM!	#NUM!	#NUM!	#NUM!	#NUM!	#NUM!	#NUM!	#NUM!	#NUM!	#NUM!
20	V	0	0	0.599		#NUM!	#NUM!	#NUM!	#NUM!	#NUM!	#NUM!	#NUM!	#NUM!	#NUM!	#NUM!	#NUM!	#NUM!	#NUM!	#NUM!	#NUM!	#NUM!	#NUM!	#NUM!	#NUM!	#NUM!	#NUM!	#NUM!	#NUM!	#NUM!	#NUM!	#NUM!	#NUM!	#NUM!	#NUM!
21	E	0	-1	0		#NUM!	#NUM!	#NUM!	#NUM!	#NUM!	#NUM!	#NUM!	#NUM!	#NUM!	#NUM!	#NUM!	#NUM!	#NUM!	#NUM!	#NUM!	#NUM!	#NUM!	#NUM!	#NUM!	#NUM!	#NUM!	#NUM!	#NUM!	#NUM!	#NUM!	#NUM!	#NUM!	#NUM!	#NUM!
22	Q	0	0	0		#NUM!	#NUM!	#NUM!	#NUM!	#NUM!	#NUM!	#NUM!	#NUM!	#NUM!	#NUM!	#NUM!	#NUM!	#NUM!	#NUM!	#NUM!	#NUM!	#NUM!	#NUM!	#NUM!	#NUM!	#NUM!	#NUM!	#NUM!	#NUM!	#NUM!	#NUM!	#NUM!	#NUM!	#NUM!
23	A	0	0	0.229		#NUM!	#NUM!	#NUM!	#NUM!	#NUM!	#NUM!	#NUM!	#NUM!	#NUM!	#NUM!	#NUM!	#NUM!	#NUM!	#NUM!	#NUM!	#NUM!	#NUM!	#NUM!	#NUM!	#NUM!	#NUM!	#NUM!	#NUM!	#NUM!	#NUM!	#NUM!	#NUM!	#NUM!	#NUM!
24	V	0	0	0.599		#NUM!	#NUM!	#NUM!	#NUM!	#NUM!	#NUM!	#NUM!	#NUM!	#NUM!	#NUM!	#NUM!	#NUM!	#NUM!	#NUM!	#NUM!	#NUM!	#NUM!	#NUM!	#NUM!	#NUM!	#NUM!	#NUM!	#NUM!	#NUM!	#NUM!	#NUM!	#NUM!	#NUM!	#NUM!
25	E	0	-1	0		#NUM!	#NUM!	#NUM!	#NUM!	#NUM!	#NUM!	#NUM!	#NUM!	#NUM!	#NUM!	#NUM!	#NUM!	#NUM!	#NUM!	#NUM!	#NUM!	#NUM!	#NUM!	#NUM!	#NUM!	#NUM!	#NUM!	#NUM!	#NUM!	#NUM!	#NUM!	#NUM!	#NUM!	#NUM!
26	T	0	0	0.032		#NUM!	#NUM!	#NUM!	#NUM!	#NUM!	#NUM!	#NUM!	#NUM!	#NUM!	#NUM!	#NUM!	#NUM!	#NUM!	#NUM!	#NUM!	#NUM!	#NUM!	#NUM!	#NUM!	#NUM!	#NUM!	#NUM!	#NUM!	#NUM!	#NUM!	#NUM!	#NUM!	#NUM!	#NUM!
27	E	0	-1	0		#NUM!	#NUM!	#NUM!	#NUM!	#NUM!	#NUM!	#NUM!	#NUM!	#NUM!	#NUM!	#NUM!	#NUM!	#NUM!	#NUM!	#NUM!	#NUM!	#NUM!	#NUM!	#NUM!	#NUM!	#NUM!	#NUM!	#NUM!	#NUM!	#NUM!	#NUM!	#NUM!	#NUM!	#NUM!
28	P	0	0	0.229		#NUM!	#NUM!	#NUM!	#NUM!	#NUM!	#NUM!	#NUM!	#NUM!	#NUM!	#NUM!	#NUM!	#NUM!	#NUM!	#NUM!	#NUM!	#NUM!	#NUM!	#NUM!	#NUM!	#NUM!	#NUM!	#NUM!	#NUM!	#NUM!	#NUM!	#NUM!	#NUM!	#NUM!	#NUM!
29	E	0	-1	0		#NUM!	#NUM!	#NUM!	#NUM!	#NUM!	#NUM!	#NUM!	#NUM!	#NUM!	#NUM!	#NUM!	#NUM!	#NUM!	#NUM!	#NUM!	#NUM!	#NUM!	#NUM!	#NUM!	#NUM!	#NUM!	#NUM!	#NUM!	#NUM!	#NUM!	#NUM!	#NUM!	#NUM!	#NUM!
30	P	0	0	0.229		#NUM!	#NUM!	0	0	#NUM!	#NUM!	#NUM!	#NUM!	#NUM!	0	0	0	#NUM!	#NUM!	#NUM!	0	0	0	0	0	0	0	#NUM!	#NUM!	#NUM!	#NUM!	#NUM!	#NUM!	#NUM!
31	E	0	-1	0		#NUM!	0	0	#NUM!	#NUM!	#NUM!	#NUM!	#NUM!	0	0	0	#NUM!	#NUM!	#NUM!	0	0	0	0	0	0	0	#NUM!	#NUM!	#NUM!	#NUM!	#NUM!	#NUM!	#NUM!	#NUM!
32	L	0	0	0.949		0.614213	0.86614	0	0	0	0	0	1.10776	1.26488	1.41923	0	0	0	1.48738	1.6138	1.66109	1.60635	1.55868	1.66122	1.60992	0	0	0	0	#NUM!	#NUM!	#NUM!	#NUM!	#NUM!
33	R	1	0	0.096		0.630089	0	0	0	0	0	0.941845	1.10776	1.27607	0	0	0	1.36521	1.49679	1.55099	1.49629	1.45233	1.55868	1.51046	0	0	0	0	#NUM!	#NUM!	#NUM!	#NUM!	#NUM!	#NUM!
34	Q	0	0	0		#NUM!	#NUM!	#NUM!	#NUM!	#NUM!	0	0	0	#NUM!	#NUM!	#NUM!	0	0	0	0	0	0	0	#NUM!	#NUM!	#NUM!	#NUM!	#NUM!	#NUM!	#NUM!	#NUM!	#NUM!	#NUM!	#NUM!
35	Q	0	0	0		#NUM!	#NUM!	#NUM!	#NUM!	0	0	0	#NUM!	#NUM!	#NUM!	0	0	0	0	0	0	0	#NUM!	#NUM!	#NUM!	#NUM!	#NUM!	#NUM!	#NUM!	#NUM!	#NUM!	#NUM!	#NUM!	#NUM!
36	T	0	0	0.032		#NUM!	#NUM!	#NUM!	0	0	0	#NUM!	#NUM!	#NUM!	0	0	0	0	0	0	0	#NUM!	#NUM!	#NUM!	#NUM!	#NUM!	#NUM!	#NUM!	#NUM!	#NUM!	#NUM!	#NUM!	#NUM!	#NUM!
37	E	0	-1	0		#NUM!	#NUM!	0	0	0	#NUM!	#NUM!	#NUM!	0	0	0	0	0	0	0	#NUM!	#NUM!	#NUM!	#NUM!	#NUM!	#NUM!	#NUM!	#NUM!	#NUM!	#NUM!	#NUM!	#NUM!	#NUM!	#NUM!
38	W	0	0	1		0	1.21589	1.42147	1.61518	0	0	0	1.66068	1.81194	1.8608	1.7846	1.71765	1.83645	1.76673	0	0	0	0	#NUM!	#NUM!	#NUM!	#NUM!	#NUM!	#NUM!	#NUM!	#NUM!	#NUM!	#NUM!	#NUM!
39	Q	0	0	0		0.978726	1.2001	1.42147	0	0	0	1.50195	1.66068	1.7213	1.64415	1.58344	1.70743	1.64275	0	0	0	0	#NUM!	#NUM!	#NUM!	#NUM!	#NUM!	#NUM!	#NUM!	#NUM!	#NUM!	#NUM!	#NUM!	#NUM!
40	S	0	0	0		1.29063	1.5128	0	0	0	1.57904	1.74673	1.80154	1.7213	1.65104	1.78063	1.70743	0	0	0	0	#NUM!	#NUM!	#NUM!	#NUM!	#NUM!	#NUM!	#NUM!	#NUM!	#NUM!	#NUM!	#NUM!	#NUM!	#NUM!
41	G	0	0	0		1.62691	0	0	0	1.6704	1.83639	1.8949	1.80154	1.72851	1.85666	1.78063	0	0	0	0	#NUM!	#NUM!	#NUM!	#NUM!	#NUM!	#NUM!	#NUM!	#NUM!	#NUM!	#NUM!	#NUM!	#NUM!	#NUM!	#NUM!
42	Q	0	0	0		0	0	0	1.76575	1.94264	1.99216	1.8949	1.8091	1.94378	1.85666	0	0	0	0	#NUM!	#NUM!	#NUM!	#NUM!	#NUM!	#NUM!	#NUM!	#NUM!	#NUM!	#NUM!	#NUM!	#NUM!	#NUM!	#NUM!	#NUM!
43	R	1	0	0.096		0	0	1.88138	2.05352	2.10742	1.99216	1.90284	2.03439	1.94378	0	0	0	0	#NUM!	#NUM!	#NUM!	#NUM!	#NUM!	#NUM!	#NUM!	#NUM!	#NUM!	#NUM!	#NUM!	#NUM!	#NUM!	#NUM!	#NUM!	#NUM!
44	W	0	0	1		#NUM!	0	0	0	0	0	0	0	#NUM!	#NUM!	#NUM!	#NUM!	#NUM!	#NUM!	#NUM!	#NUM!	#NUM!	#NUM!	#NUM!	#NUM!	#NUM!	#NUM!	#NUM!	#NUM!	#NUM!	#NUM!	#NUM!	#NUM!	#NUM!
45	E	0	-1	0		0	0	0	0	0	0	0	#NUM!	#NUM!	#NUM!	#NUM!	#NUM!	#NUM!	#NUM!	#NUM!	#NUM!	#NUM!	#NUM!	#NUM!	#NUM!	#NUM!	#NUM!	#NUM!	#NUM!	#NUM!	#NUM!	#NUM!	#NUM!	#NUM!
46	L	0	0	0.949		2.11986	2.16584	2.03508	1.91922	2.07569	1.96216	0	0	0	0	#NUM!	#NUM!	#NUM!	#NUM!	#NUM!	#NUM!	#NUM!	#NUM!	#NUM!	#NUM!	#NUM!	#NUM!	#NUM!	#NUM!	#NUM!	#NUM!	#NUM!	#NUM!	#NUM!
47	A	0	0	0.229		1.99839	1.85822	1.75571	1.91922	1.81558	0	0	0	0	#NUM!	#NUM!	#NUM!	#NUM!	#NUM!	#NUM!	#NUM!	#NUM!	#NUM!	#NUM!	#NUM!	#NUM!	#NUM!	#NUM!	#NUM!	#NUM!	#NUM!	#NUM!	#NUM!	#NUM!
48	L	0	0	0.949		1.91927	1.79492	1.97475	1.85338	0	0	0	0	#NUM!	#NUM!	#NUM!	#NUM!	#NUM!	#NUM!	#NUM!	#NUM!	#NUM!	#NUM!	#NUM!	#NUM!	#NUM!	#NUM!	#NUM!	#NUM!	#NUM!	#NUM!	#NUM!	#NUM!	#NUM!
49	G	0	0	0		1.60552	1.79492	1.68655	0	0	0	0	#NUM!	#NUM!	#NUM!	#NUM!	#NUM!	#NUM!	#NUM!	#NUM!	#NUM!	#NUM!	#NUM!	#NUM!	#NUM!	#NUM!	#NUM!	#NUM!	#NUM!	#NUM!	#NUM!	#NUM!	#NUM!	#NUM!
50	R	1	0	0.096		1.93031	1.79492	0	0	0	0	#NUM!	#NUM!	#NUM!	#NUM!	#NUM!	#NUM!	#NUM!	#NUM!	#NUM!	#NUM!	#NUM!	#NUM!	#NUM!	#NUM!	#NUM!	#NUM!	#NUM!	#NUM!	#NUM!	#NUM!	#NUM!	#NUM!	#NUM!
51	F	0	0	0.949		0	#NUM!	#NUM!	#NUM!	#NUM!	#NUM!	#NUM!	#NUM!	#NUM!	#NUM!	#NUM!	#NUM!	#NUM!	#NUM!	#NUM!	#NUM!	#NUM!	#NUM!	#NUM!	#NUM!	#NUM!	#NUM!	#NUM!	#NUM!	#NUM!	#NUM!	#NUM!	#NUM!	#NUM!
52	W	0	0	1		#NUM!	#NUM!	#NUM!	#NUM!	#NUM!	#NUM!	#NUM!	#NUM!	#NUM!	#NUM!	#NUM!	#NUM!	#NUM!	#NUM!	#NUM!	#NUM!	#NUM!	#NUM!	#NUM!	#NUM!	#NUM!	#NUM!	#NUM!	#NUM!	#NUM!	#NUM!	#NUM!	#NUM!	#NUM!
53	D	0	-1	0		#NUM!	#NUM!	#NUM!	#NUM!	#NUM!	#NUM!	#NUM!	#NUM!	#NUM!	#NUM!	#NUM!	#NUM!	#NUM!	#NUM!	#NUM!	#NUM!	#NUM!	#NUM!	#NUM!	#NUM!	#NUM!	#NUM!	#NUM!	#NUM!	#NUM!	#NUM!	#NUM!	#NUM!	#NUM!
54	Y	0	0	0.484		0	0	#NUM!	#NUM!	#NUM!	#NUM!	#NUM!	#NUM!	#NUM!	#NUM!	#NUM!	#NUM!	#NUM!	#NUM!	#NUM!	#NUM!	#NUM!	#NUM!	#NUM!	#NUM!	#NUM!	#NUM!	#NUM!	#NUM!	#NUM!	#NUM!	#NUM!	#NUM!	#NUM!
55	L	0	0	0.949		0	#NUM!	#NUM!	#NUM!	#NUM!	#NUM!	#NUM!	#NUM!	#NUM!	#NUM!	#NUM!	#NUM!	#NUM!	#NUM!	#NUM!	#NUM!	#NUM!	#NUM!	#NUM!	#NUM!	#NUM!	#NUM!	#NUM!	#NUM!	#NUM!	#NUM!	#NUM!	#NUM!	#NUM!
56	R	1	0	0.096		#NUM!	#NUM!	#NUM!	#NUM!	#NUM!	#NUM!	#NUM!	#NUM!	#NUM!	#NUM!	#NUM!	#NUM!	#NUM!	#NUM!	#NUM!	#NUM!	#NUM!	#NUM!	#NUM!	#NUM!	#NUM!	#NUM!	#NUM!	#NUM!	#NUM!	#NUM!	#NUM!	#NUM!	#NUM!
57	W	0	0	1		#NUM!	#NUM!	#NUM!	#NUM!	#NUM!	#NUM!	#NUM!	#NUM!	#NUM!	#NUM!	#NUM!	#NUM!	#NUM!	#NUM!	#NUM!	#NUM!	#NUM!	#NUM!	#NUM!	#NUM!	#NUM!	#NUM!	#NUM!	#NUM!	#NUM!	#NUM!	#NUM!	#NUM!	#NUM!
58	V	0	0	0.599		#NUM!	#NUM!	#NUM!	#NUM!	#NUM!	#NUM!	#NUM!	#NUM!	#NUM!	#NUM!	#NUM!	#NUM!	#NUM!	#NUM!	#NUM!	#NUM!	#NUM!	#NUM!	#NUM!	#NUM!	#NUM!	#NUM!	#NUM!	#NUM!	#NUM!	#NUM!	#NUM!	#NUM!	#NUM!
59	Q	0	0	0		#NUM!	#NUM!	#NUM!	#NUM!	#NUM!	#NUM!	#NUM!	#NUM!	#NUM!	#NUM!	#NUM!	#NUM!	#NUM!	#NUM!	#NUM!	#NUM!	#NUM!	#NUM!	#NUM!	#NUM!	#NUM!	#NUM!	#NUM!	#NUM!	#NUM!	#NUM!	#NUM!	#NUM!	#NUM!
60	T	0	0	0.032		#NUM!	#NUM!	#NUM!	#NUM!	#NUM!	#NUM!	#NUM!	#NUM!	#NUM!	#NUM!	#NUM!	#NUM!	#NUM!	#NUM!	#NUM!	#NUM!	#NUM!	#NUM!	#NUM!	#NUM!	#NUM!	#NUM!	#NUM!	#NUM!	#NUM!	#NUM!	#NUM!	#NUM!	#NUM!
61	L	0	0	0.949		#NUM!	#NUM!	#NUM!	#NUM!	#NUM!	#NUM!	#NUM!	#NUM!	#NUM!	#NUM!	#NUM!	#NUM!	#NUM!	#NUM!	#NUM!	#NUM!	#NUM!	#NUM!	#NUM!	#NUM!	#NUM!	#NUM!	#NUM!	#NUM!	#NUM!	#NUM!	#NUM!	#NUM!	#NUM!
62	S	0	0	0		#NUM!	#NUM!	#NUM!	#NUM!	#NUM!	#NUM!	#NUM!	#NUM!	#NUM!	#NUM!	#NUM!	#NUM!	#NUM!	#NUM!	#NUM!	#NUM!	#NUM!	#NUM!	#NUM!	#NUM!	#NUM!	#NUM!	#NUM!	#NUM!	#NUM!	#NUM!	#NUM!	#NUM!	#NUM!
63	E	0	-1	0		#NUM!	#NUM!	#NUM!	#NUM!	#NUM!	#NUM!	#NUM!	#NUM!	#NUM!	#NUM!	#NUM!	#NUM!	#NUM!	#NUM!	#NUM!	#NUM!	#NUM!	#NUM!	#NUM!	#NUM!	#NUM!	#NUM!	#NUM!	#NUM!	#NUM!	#NUM!	#NUM!	#NUM!	#NUM!
64	Q	0	0	0		#NUM!	#NUM!	#NUM!	#NUM!	#NUM!	#NUM!	#NUM!	#NUM!	#NUM!	#NUM!	#NUM!	#NUM!	#NUM!	#NUM!	#NUM!	#NUM!	#NUM!	#NUM!	#NUM!	#NUM!	#NUM!	#NUM!	#NUM!	#NUM!	#NUM!	#NUM!	#NUM!	#NUM!	#NUM!
65	V	0	0	0.599		#NUM!	#NUM!	#NUM!	#NUM!	#NUM!	#NUM!	#NUM!	#NUM!	#NUM!	#NUM!	#NUM!	#NUM!	#NUM!	#NUM!	#NUM!	#NUM!	#NUM!	#NUM!	#NUM!	#NUM!	#NUM!	#NUM!	#NUM!	#NUM!	#NUM!	#NUM!	#NUM!	#NUM!	#NUM!
66	Q	0	0	0		#NUM!	#NUM!	#NUM!	#NUM!	#NUM!	#NUM!	#NUM!	#NUM!	#NUM!	#NUM!	#NUM!	#NUM!	#NUM!	#NUM!	#NUM!	#NUM!	#NUM!	#NUM!	#NUM!	#NUM!	#NUM!	#NUM!	#NUM!	#NUM!	#NUM!	#NUM!	#NUM!	#NUM!	#NUM!
67	E	0	-1	0		#NUM!	#NUM!	#NUM!	#NUM!	#NUM!	#NUM!	#NUM!	#NUM!	#NUM!	#NUM!	#NUM!	#NUM!	#NUM!	#NUM!	#NUM!	#NUM!	#NUM!	#NUM!	#NUM!	#NUM!	#NUM!	#NUM!	#NUM!	#NUM!	#NUM!	#NUM!	#NUM!	#NUM!	#NUM!
68	E	0	-1	0		#NUM!	#NUM!	#NUM!	#NUM!	#NUM!	#NUM!	#NUM!	#NUM!	#NUM!	#NUM!	#NUM!	#NUM!	#NUM!	#NUM!	#NUM!	#NUM!	#NUM!	#NUM!	#NUM!	#NUM!	#NUM!	#NUM!	#NUM!	#NUM!	#NUM!	#NUM!	#NUM!	#NUM!	#NUM!
69	L	0	0	0.949		0	0	0	#NUM!	#NUM!	#NUM!	#NUM!	#NUM!	#NUM!	#NUM!	#NUM!	#NUM!	#NUM!	0	0	#NUM!	#NUM!	#NUM!	#NUM!	#NUM!	#NUM!	#NUM!	#NUM!	#NUM!	#NUM!	#NUM!	#NUM!	#NUM!	#NUM!
70	L	0	0	0.949		0	0	#NUM!	#NUM!	#NUM!	#NUM!	#NUM!	#NUM!	#NUM!	#NUM!	#NUM!	#NUM!	0	0	#NUM!	#NUM!	#NUM!	#NUM!	#NUM!	#NUM!	#NUM!	#NUM!	#NUM!	#NUM!	#NUM!	#NUM!	#NUM!	#NUM!	#NUM!
71	S	0	0	0		0	#NUM!	#NUM!	#NUM!	#NUM!	#NUM!	#NUM!	#NUM!	#NUM!	#NUM!	#NUM!	0	0	#NUM!	#NUM!	#NUM!	#NUM!	#NUM!	#NUM!	#NUM!	#NUM!	#NUM!	#NUM!	#NUM!	#NUM!	#NUM!	#NUM!	#NUM!	#NUM!
72	S	0	0	0		#NUM!	#NUM!	#NUM!	#NUM!	#NUM!	#NUM!	#NUM!	#NUM!	#NUM!	#NUM!	0	0	#NUM!	#NUM!	#NUM!	#NUM!	#NUM!	#NUM!	#NUM!	#NUM!	#NUM!	#NUM!	#NUM!	#NUM!	#NUM!	#NUM!	#NUM!	#NUM!	#NUM!
73	Q	0	0	0		#NUM!	#NUM!	#NUM!	#NUM!	#NUM!	#NUM!	#NUM!	#NUM!	#NUM!	0	0	#NUM!	#NUM!	#NUM!	#NUM!	#NUM!	#NUM!	#NUM!	#NUM!	#NUM!	#NUM!	#NUM!	#NUM!	#NUM!	#NUM!	#NUM!	#NUM!	#NUM!	#NUM!
74	V	0	0	0.599		#NUM!	#NUM!	#NUM!	#NUM!	#NUM!	#NUM!	#NUM!	#NUM!	0	0	#NUM!	#NUM!	#NUM!	#NUM!	#NUM!	#NUM!	#NUM!	#NUM!	#NUM!	#NUM!	#NUM!	#NUM!	#NUM!	#NUM!	#NUM!	#NUM!	#NUM!	#NUM!	#NUM!
75	T	0	0	0.032		#NUM!	#NUM!	#NUM!	#NUM!	#NUM!	#NUM!	#NUM!	0	0	#NUM!	#NUM!	#NUM!	#NUM!	#NUM!	#NUM!	#NUM!	#NUM!	#NUM!	#NUM!	#NUM!	#NUM!	#NUM!	#NUM!	#NUM!	#NUM!	#NUM!	#NUM!	#NUM!	#NUM!
76	Q	0	0	0		#NUM!	#NUM!	#NUM!	#NUM!	#NUM!	#NUM!	0	0	#NUM!	#NUM!	#NUM!	#NUM!	#NUM!	#NUM!	#NUM!	#NUM!	#NUM!	#NUM!	#NUM!	#NUM!	#NUM!	#NUM!	#NUM!	#NUM!	#NUM!	#NUM!	#NUM!	#NUM!	#NUM!
77	E	0	-1	0		#NUM!	#NUM!	#NUM!	#NUM!	#NUM!	0	0	#NUM!	#NUM!	#NUM!	#NUM!	#NUM!	#NUM!	#NUM!	#NUM!	#NUM!	#NUM!	#NUM!	#NUM!	#NUM!	#NUM!	#NUM!	#NUM!	#NUM!	#NUM!	#NUM!	#NUM!	#NUM!	#NUM!
78	L	0	0	0.949		#NUM!	0	0	0	1.23863	1.17089	0	0	#NUM!	#NUM!	#NUM!	#NUM!	#NUM!	#NUM!	#NUM!	#NUM!	#NUM!	#NUM!	#NUM!	#NUM!	#NUM!	#NUM!	#NUM!	#NUM!	#NUM!	#NUM!	#NUM!	#NUM!	#NUM!
79	R	1	0	0.096		0	0	0	1.04798	0.991392	0	0	#NUM!	#NUM!	#NUM!	#NUM!	#NUM!	#NUM!	#NUM!	#NUM!	#NUM!	#NUM!	#NUM!	#NUM!	#NUM!	#NUM!	#NUM!	#NUM!	#NUM!	#NUM!	#NUM!	#NUM!	#NUM!	#NUM!
80	A	0	0	0.229		#NUM!	#NUM!	0	0	#NUM!	#NUM!	#NUM!	#NUM!	#NUM!	#NUM!	#NUM!	#NUM!	#NUM!	#NUM!	#NUM!	#NUM!	#NUM!	#NUM!	#NUM!	#NUM!	#NUM!	#NUM!	#NUM!	#NUM!	#NUM!	#NUM!	#NUM!	#NUM!	#NUM!
81	L	0	0	0.949		#NUM!	0	0	#NUM!	#NUM!	#NUM!	#NUM!	#NUM!	#NUM!	#NUM!	#NUM!	#NUM!	#NUM!	#NUM!	#NUM!	#NUM!	#NUM!	#NUM!	#NUM!	#NUM!	#NUM!	#NUM!	#NUM!	#NUM!	#NUM!	#NUM!	#NUM!	#NUM!	#NUM!
82	M	0	0	0.631		0	0	#NUM!	#NUM!	#NUM!	#NUM!	#NUM!	#NUM!	#NUM!	#NUM!	#NUM!	#NUM!	#NUM!	#NUM!	#NUM!	#NUM!	#NUM!	#NUM!	#NUM!	#NUM!	#NUM!	#NUM!	#NUM!	#NUM!	#NUM!	#NUM!	#NUM!	#NUM!	#NUM!
83	D	0	-1	0		0	#NUM!	#NUM!	#NUM!	#NUM!	#NUM!	#NUM!	#NUM!	#NUM!	#NUM!	#NUM!	#NUM!	#NUM!	#NUM!	#NUM!	#NUM!	#NUM!	#NUM!	#NUM!	#NUM!	#NUM!	#NUM!	#NUM!	#NUM!	#NUM!	#NUM!	#NUM!	#NUM!	#NUM!
84	E	0	-1	0		0	0	#NUM!	#NUM!	#NUM!	#NUM!	#NUM!	#NUM!	#NUM!	#NUM!	#NUM!	#NUM!	#NUM!	#NUM!	#NUM!	#NUM!	#NUM!	#NUM!	#NUM!	#NUM!	#NUM!	#NUM!	#NUM!	#NUM!	#NUM!	#NUM!	#NUM!	#NUM!	#NUM!
85	T	0	0	0.032		0.96414	0	#NUM!	#NUM!	#NUM!	#NUM!	#NUM!	#NUM!	#NUM!	#NUM!	#NUM!	#NUM!	#NUM!	#NUM!	#NUM!	#NUM!	#NUM!	0	#NUM!	#NUM!	#NUM!	#NUM!	#NUM!	#NUM!	#NUM!	0	0	0	0
86	M	0	0	0.631		0	#NUM!	#NUM!	#NUM!	#NUM!	#NUM!	#NUM!	#NUM!	#NUM!	#NUM!	#NUM!	#NUM!	#NUM!	#NUM!	#NUM!	#NUM!	0	#NUM!	#NUM!	#NUM!	#NUM!	#NUM!	#NUM!	#NUM!	0	0	0	0	#NUM!
87	K	1	0	0		#NUM!	#NUM!	#NUM!	#NUM!	#NUM!	#NUM!	#NUM!	#NUM!	#NUM!	#NUM!	#NUM!	#NUM!	#NUM!	#NUM!	#NUM!	0	#NUM!	#NUM!	#NUM!	#NUM!	#NUM!	#NUM!	#NUM!	0	0	0	0	#NUM!	#NUM!
88	E	0	-1	0		#NUM!	#NUM!	#NUM!	#NUM!	#NUM!	#NUM!	#NUM!	#NUM!	#NUM!	#NUM!	#NUM!	#NUM!	#NUM!	#NUM!	#NUM!	#NUM!	#NUM!	#NUM!	#NUM!	#NUM!	#NUM!	#NUM!	#NUM!	#NUM!	#NUM!	#NUM!	#NUM!	#NUM!	#NUM!
89	L	0	0	0.949		#NUM!	#NUM!	#NUM!	#NUM!	#NUM!	#NUM!	#NUM!	#NUM!	#NUM!	#NUM!	#NUM!	#NUM!	#NUM!	0	#NUM!	#NUM!	#NUM!	#NUM!	#NUM!	#NUM!	#NUM!	0	0	0	0	#NUM!	#NUM!	#NUM!	#NUM!
90	K	1	0	0		#NUM!	#NUM!	#NUM!	#NUM!	#NUM!	#NUM!	#NUM!	#NUM!	#NUM!	#NUM!	#NUM!	#NUM!	0	#NUM!	#NUM!	#NUM!	#NUM!	#NUM!	#NUM!	#NUM!	0	0	0	0	#NUM!	#NUM!	#NUM!	#NUM!	#NUM!
91	A	0	0	0.229		#NUM!	#NUM!	#NUM!	#NUM!	#NUM!	#NUM!	#NUM!	#NUM!	#NUM!	#NUM!	#NUM!	#NUM!	#NUM!	#NUM!	#NUM!	#NUM!	#NUM!	#NUM!	#NUM!	#NUM!	#NUM!	#NUM!	#NUM!	#NUM!	#NUM!	#NUM!	#NUM!	#NUM!	#NUM!
92	Y	0	0	0.484		#NUM!	#NUM!	#NUM!	#NUM!	#NUM!	#NUM!	#NUM!	#NUM!	#NUM!	#NUM!	#NUM!	#NUM!	#NUM!	#NUM!	#NUM!	#NUM!	#NUM!	#NUM!	#NUM!	#NUM!	#NUM!	#NUM!	#NUM!	#NUM!	#NUM!	#NUM!	#NUM!	#NUM!	#NUM!
93	K	1	0	0		#NUM!	#NUM!	#NUM!	#NUM!	#NUM!	#NUM!	#NUM!	#NUM!	#NUM!	#NUM!	#NUM!	#NUM!	#NUM!	#NUM!	#NUM!	#NUM!	#NUM!	#NUM!	#NUM!	#NUM!	#NUM!	#NUM!	#NUM!	#NUM!	#NUM!	#NUM!	#NUM!	#NUM!	#NUM!
94	S	0	0	0		#NUM!	#NUM!	#NUM!	#NUM!	#NUM!	#NUM!	#NUM!	#NUM!	#NUM!	#NUM!	#NUM!	#NUM!	#NUM!	#NUM!	#NUM!	#NUM!	#NUM!	#NUM!	#NUM!	#NUM!	#NUM!	#NUM!	#NUM!	#NUM!	#NUM!	#NUM!	#NUM!	#NUM!	#NUM!
95	E	0	-1	0		#NUM!	#NUM!	#NUM!	#NUM!	#NUM!	#NUM!	#NUM!	#NUM!	#NUM!	#NUM!	#NUM!	#NUM!	#NUM!	#NUM!	#NUM!	#NUM!	#NUM!	#NUM!	#NUM!	#NUM!	#NUM!	#NUM!	#NUM!	#NUM!	#NUM!	#NUM!	#NUM!	#NUM!	#NUM!
96	L	0	0	0.949		#NUM!	#NUM!	#NUM!	#NUM!	#NUM!	#NUM!	#NUM!	#NUM!	#NUM!	#NUM!	#NUM!	#NUM!	#NUM!	#NUM!	#NUM!	#NUM!	#NUM!	#NUM!	#NUM!	#NUM!	#NUM!	#NUM!	#NUM!	#NUM!	#NUM!	#NUM!	#NUM!	#NUM!	#NUM!
97	E	0	-1	0		#NUM!	#NUM!	#NUM!	#NUM!	#NUM!	#NUM!	#NUM!	#NUM!	#NUM!	#NUM!	#NUM!	#NUM!	#NUM!	#NUM!	#NUM!	#NUM!	#NUM!	#NUM!	#NUM!	#NUM!	#NUM!	#NUM!	#NUM!	#NUM!	#NUM!	#NUM!	#NUM!	#NUM!	#NUM!
98	E	0	-1	0		#NUM!	#NUM!	#NUM!	#NUM!	0	#NUM!	#NUM!	#NUM!	#NUM!	#NUM!	#NUM!	#NUM!	0	0	0	0	#NUM!	#NUM!	#NUM!	#NUM!	#NUM!	#NUM!	#NUM!	#NUM!	#NUM!	#NUM!	#NUM!	#NUM!	#NUM!
99	Q	0	0	0		0	0	0	0.834821	0	0	0	0	0	0	0	0.887356	1.02755	0.988544	0.993021	0	0	#NUM!	#NUM!	#NUM!	#NUM!	#NUM!	#NUM!	#NUM!	#NUM!	#NUM!	#NUM!	0	0
100	L	0	0	0.949		0	0	0.88949	0	0	0	0	0	0	0	0.925397	1.06802	1.02755	1.0293	0	0	#NUM!	#NUM!	#NUM!	#NUM!	#NUM!	#NUM!	#NUM!	#NUM!	#NUM!	#NUM!	0	0	#NUM!
101	T	0	0	0.032		0	0.663716	0	0	0	0	0	0	0	0.772049	0.925397	0.887356	0.89541	0	0	#NUM!	#NUM!	#NUM!	#NUM!	#NUM!	#NUM!	#NUM!	#NUM!	#NUM!	#NUM!	0	0	#NUM!	#NUM!
102	P	0	0	0.229		0.7037	0	0	0	0	0	0	0	0.80154	0.958343	0.919101	0.924605	0	0	#NUM!	#NUM!	#NUM!	#NUM!	#NUM!	#NUM!	#NUM!	#NUM!	#NUM!	#NUM!	0	0	#NUM!	#NUM!	#NUM!
103	V	0	0	0.599		0	0	0	0	0	0	0	0.788625	0.954251	0.911483	0.919101	0	0	#NUM!	#NUM!	#NUM!	#NUM!	#NUM!	#NUM!	#NUM!	#NUM!	#NUM!	#NUM!	0	0	#NUM!	#NUM!	#NUM!	#NUM!
104	A	0	0	0.229		0	0	0	0	0	0	0.692636	0.865589	0.827032	0.836235	0	0	#NUM!	#NUM!	#NUM!	#NUM!	#NUM!	#NUM!	#NUM!	#NUM!	#NUM!	#NUM!	0	0	#NUM!	#NUM!	#NUM!	#NUM!	#NUM!
105	E	0	-1	0		0	0	0	0	0	0.673835	0.857399	0.815159	0.827032	0	0	#NUM!	#NUM!	#NUM!	#NUM!	#NUM!	#NUM!	#NUM!	#NUM!	#NUM!	#NUM!	0	0	#NUM!	#NUM!	#NUM!	#NUM!	#NUM!	#NUM!
106	E	0	-1	0		0.741882	0.757492	0.71176	0.728158	1.33017	1.68209	1.59996	1.61525	0.827032	0.918018	0	#NUM!	#NUM!	#NUM!	#NUM!	0	0	0	0	0	1.05898	1.02819	0	0	0	0	0	0	0
107	T	0	0	0.032		1.52015	1.41353	1.44777	2.02534	2.56305	2.42287	2.44715	1.61525	1.79346	0.918018	0	0	0	0	0.917942	1.04314	1.10605	1.06963	1.11075	2.03545	1.97612	1.02819	1.0821	1.05238	1.0548	1.10804	1.19983	1.17016	1.14245
108	R	1	0	0.096		1.50111	1.52295	2.13374	2.686	2.54096	2.55177	1.68508	1.86371	0.954251	0	0	0	0	0.945816	1.07572	1.13834	1.10083	1.14113	2.09112	2.02654	1.05434	1.10823	1.07769	1.07881	1.13343	1.22626	1.19579	1.16622	1.13861
109	A	0	0	0.229		0.846907	1.52295	1.93515	1.81621	1.82789	0.925967	1.02793	0	#NUM!	#NUM!	#NUM!	#NUM!	0	0	0	0	0	1.14113	1.10583	0	0	0	0	0	0	0	0	0	0
110	R	1	0	0.096		1.50111	1.9287	1.81226	1.81621	0.92073	1.02429	0	#NUM!	#NUM!	#NUM!	#NUM!	0	0	0	0	0	1.14248	1.10486	0	0	0	0	0	0	0	0	0	0	#NUM!
111	L	0	0	0.949		1.08007	1.00431	1.00937	0	0	#NUM!	#NUM!	#NUM!	#NUM!	#NUM!	#NUM!	#NUM!	#NUM!	#NUM!	#NUM!	0	0	#NUM!	#NUM!	#NUM!	#NUM!	#NUM!	#NUM!	#NUM!	#NUM!	#NUM!	#NUM!	#NUM!	#NUM!
112	S	0	0	0		0.773891	0.787505	0	0	#NUM!	#NUM!	#NUM!	#NUM!	#NUM!	#NUM!	#NUM!	#NUM!	#NUM!	#NUM!	0	0	#NUM!	#NUM!	#NUM!	#NUM!	#NUM!	#NUM!	#NUM!	#NUM!	#NUM!	#NUM!	#NUM!	#NUM!	#NUM!
113	K	1	0	0		0.846907	0	0	#NUM!	#NUM!	#NUM!	#NUM!	#NUM!	#NUM!	#NUM!	#NUM!	#NUM!	#NUM!	0	0	#NUM!	#NUM!	#NUM!	#NUM!	#NUM!	#NUM!	#NUM!	#NUM!	#NUM!	#NUM!	#NUM!	#NUM!	#NUM!	#NUM!
114	E	0	-1	0		#NUM!	#NUM!	#NUM!	#NUM!	#NUM!	#NUM!	#NUM!	#NUM!	#NUM!	#NUM!	#NUM!	#NUM!	#NUM!	#NUM!	#NUM!	#NUM!	#NUM!	#NUM!	#NUM!	#NUM!	#NUM!	#NUM!	#NUM!	#NUM!	#NUM!	#NUM!	#NUM!	#NUM!	#NUM!
115	L	0	0	0.949		0	#NUM!	#NUM!	#NUM!	#NUM!	#NUM!	#NUM!	#NUM!	#NUM!	#NUM!	#NUM!	0	0	#NUM!	#NUM!	#NUM!	#NUM!	#NUM!	#NUM!	#NUM!	#NUM!	#NUM!	#NUM!	#NUM!	#NUM!	#NUM!	#NUM!	#NUM!	#NUM!
116	Q	0	0	0		#NUM!	#NUM!	#NUM!	#NUM!	#NUM!	#NUM!	#NUM!	#NUM!	#NUM!	#NUM!	0	0	#NUM!	#NUM!	#NUM!	#NUM!	#NUM!	#NUM!	#NUM!	#NUM!	#NUM!	#NUM!	#NUM!	#NUM!	#NUM!	#NUM!	#NUM!	#NUM!	#NUM!
117	A	0	0	0.229		#NUM!	#NUM!	#NUM!	#NUM!	#NUM!	#NUM!	#NUM!	#NUM!	#NUM!	0	0	#NUM!	#NUM!	#NUM!	#NUM!	#NUM!	#NUM!	#NUM!	#NUM!	#NUM!	#NUM!	#NUM!	#NUM!	#NUM!	#NUM!	#NUM!	#NUM!	#NUM!	#NUM!
118	A	0	0	0.229		#NUM!	#NUM!	#NUM!	#NUM!	#NUM!	#NUM!	#NUM!	#NUM!	0	0	#NUM!	#NUM!	#NUM!	#NUM!	#NUM!	#NUM!	#NUM!	#NUM!	#NUM!	#NUM!	#NUM!	#NUM!	#NUM!	#NUM!	#NUM!	#NUM!	#NUM!	#NUM!	#NUM!
119	Q	0	0	0		#NUM!	#NUM!	#NUM!	#NUM!	#NUM!	#NUM!	#NUM!	0	0	#NUM!	#NUM!	#NUM!	#NUM!	#NUM!	#NUM!	#NUM!	#NUM!	#NUM!	#NUM!	#NUM!	#NUM!	#NUM!	#NUM!	#NUM!	#NUM!	#NUM!	#NUM!	#NUM!	#NUM!
120	A	0	0	0.229		#NUM!	#NUM!	#NUM!	#NUM!	#NUM!	#NUM!	0	0	#NUM!	#NUM!	#NUM!	#NUM!	#NUM!	#NUM!	#NUM!	#NUM!	#NUM!	#NUM!	#NUM!	#NUM!	#NUM!	#NUM!	#NUM!	#NUM!	#NUM!	#NUM!	#NUM!	#NUM!	#NUM!
121	R	1	0	0.096		#NUM!	#NUM!	#NUM!	#NUM!	#NUM!	0	0	#NUM!	#NUM!	#NUM!	#NUM!	#NUM!	#NUM!	#NUM!	#NUM!	#NUM!	#NUM!	#NUM!	#NUM!	#NUM!	#NUM!	#NUM!	#NUM!	#NUM!	#NUM!	#NUM!	#NUM!	#NUM!	0
122	L	0	0	0.949		#NUM!	#NUM!	#NUM!	#NUM!	#NUM!	#NUM!	#NUM!	#NUM!	#NUM!	#NUM!	#NUM!	#NUM!	#NUM!	#NUM!	#NUM!	#NUM!	#NUM!	#NUM!	#NUM!	#NUM!	#NUM!	#NUM!	#NUM!	#NUM!	#NUM!	#NUM!	#NUM!	#NUM!	0
123	G	0	0	0		#NUM!	#NUM!	#NUM!	#NUM!	#NUM!	#NUM!	#NUM!	#NUM!	#NUM!	#NUM!	#NUM!	#NUM!	#NUM!	#NUM!	#NUM!	#NUM!	#NUM!	#NUM!	#NUM!	#NUM!	#NUM!	#NUM!	#NUM!	#NUM!	#NUM!	#NUM!	#NUM!	0	0
124	A	0	0	0.229		#NUM!	#NUM!	#NUM!	#NUM!	#NUM!	#NUM!	#NUM!	#NUM!	#NUM!	#NUM!	#NUM!	#NUM!	#NUM!	#NUM!	#NUM!	#NUM!	#NUM!	#NUM!	#NUM!	#NUM!	#NUM!	#NUM!	#NUM!	#NUM!	#NUM!	#NUM!	0	0	1.28589
125	D	0	-1	0		#NUM!	#NUM!	#NUM!	#NUM!	#NUM!	#NUM!	#NUM!	#NUM!	#NUM!	#NUM!	#NUM!	#NUM!	#NUM!	#NUM!	#NUM!	#NUM!	#NUM!	#NUM!	#NUM!	#NUM!	#NUM!	#NUM!	#NUM!	#NUM!	#NUM!	0	0	1.28859	2.34765
126	M	0	0	0.631		0	0	#NUM!	#NUM!	#NUM!	#NUM!	#NUM!	#NUM!	#NUM!	#NUM!	#NUM!	#NUM!	#NUM!	#NUM!	#NUM!	#NUM!	#NUM!	#NUM!	#NUM!	#NUM!	#NUM!	#NUM!	#NUM!	0	1.25158	1.34238	2.46556	3.46357	4.42146
127	E	0	-1	0		0	#NUM!	#NUM!	#NUM!	#NUM!	#NUM!	#NUM!	#NUM!	#NUM!	#NUM!	#NUM!	#NUM!	#NUM!	#NUM!	#NUM!	#NUM!	#NUM!	#NUM!	#NUM!	#NUM!	#NUM!	#NUM!	0	1.19932	1.2939	2.37494	3.33586	4.25614	4.55612
128	D	0	-1	0		0	0	0	0	0	0	0	0	0	0	#NUM!	#NUM!	#NUM!	#NUM!	#NUM!	0	0	0	0	0	0	1.26814	2.30122	2.47929	3.51225	4.43179	5.33469	5.70455	6.06332
129	V	0	0	0.599		1.10169	1.02442	1.02837	1.13716	1.32466	1.25221	1.19107	1.13239	1.08887	0	#NUM!	#NUM!	0	0	1.1536	1.27357	1.26937	1.22757	1.22509	1.33073	2.43729	3.4086	3.67201	4.6723	5.56224	6.44613	6.89221	7.31781	8.27568
130	C	0	0	0.274		0.906961	0.912191	1.0376	1.23361	1.167	1.10318	1.04932	1.00478	0	#NUM!	#NUM!	0	0	1.08793	1.21478	1.2107	1.1708	1.16861	1.27951	2.34098	3.27365	3.54373	4.51126	5.36318	6.2183	6.67481	7.11705	8.04326	6.83553
131	G	0	0	0		0.892476	1.02045	1.23388	1.15804	1.09551	1.03559	0.992522	0	#NUM!	#NUM!	0	0	1.07993	1.20949	1.2069	1.16433	1.16343	1.27637	2.33595	3.26079	3.54084	4.50187	5.3515	6.19804	6.66928	7.11783	8.04475	6.82947	6.80795
132	R	1	0	0.096		1.09743	1.31316	1.23388	1.15804	1.09551	1.04347	0	#NUM!	#NUM!	0	0	1.12246	1.25722	1.25099	1.2069	1.20307	1.31983	2.41052	3.36469	3.64715	4.63667	5.50316	6.37307	6.84824	7.308	8.24973	7.00262	6.97307	5.77768
133	L	0	0	0.949		0	0	0	0	0	#NUM!	#NUM!	#NUM!	#NUM!	#NUM!	0	0	0	0	0	0	1.31983	2.38179	2.5846	3.64715	4.58724	5.50316	5.91836	6.31196	7.308	6.04066	6.01544	4.79926	3.61678
134	V	0	0	0.599		0	0	0	0	#NUM!	#NUM!	#NUM!	#NUM!	#NUM!	0	0	0	0	0	0	1.20307	2.17104	2.38179	3.36469	4.22443	5.07329	5.50316	5.91836	6.84824	5.65999	5.6397	4.49894	3.38681	3.61678
135	Q	0	0	0		0	0	0	#NUM!	#NUM!	#NUM!	#NUM!	#NUM!	0	0	0	0	0	0	1.14227	2.05638	2.27828	3.21466	4.03584	4.84231	5.2919	5.71753	6.61893	5.46299	5.4499	4.34228	3.26848	3.50368	3.42071
136	Y	0	0	0.484		0	0	#NUM!	#NUM!	#NUM!	#NUM!	#NUM!	0	0	0	0	0	0	1.184	2.13155	2.35591	3.32412	4.16467	4.9966	5.45079	5.88872	6.80651	5.61726	5.59614	4.4583	3.35176	3.59251	3.50368	4.43161
137	R	1	0	0.096		0	#NUM!	#NUM!	#NUM!	#NUM!	#NUM!	0	0	0	0	0	0	1.14018	2.04688	2.28321	3.21641	4.02962	4.82843	5.30341	5.75126	6.65045	5.47993	5.46517	4.34801	3.26848	3.51422	3.4269	4.32985	5.21699
138	G	0	0	0		#NUM!	#NUM!	#NUM!	#NUM!	#NUM!	#NUM!	#NUM!	#NUM!	#NUM!	#NUM!	#NUM!	0	1.1223	1.25081	2.28321	3.17274	4.02962	4.42337	4.80228	5.75126	4.56769	4.54941	3.41487	2.30567	2.481	2.41643	3.39414	4.32985	4.62868
139	E	0	-1	0		#NUM!	#NUM!	#NUM!	#NUM!	#NUM!	#NUM!	#NUM!	#NUM!	#NUM!	#NUM!	0	1.16649	1.30017	2.36662	3.28872	4.16693	4.57398	4.95558	5.93452	4.70483	4.68563	3.51164	2.37078	2.54757	2.481	3.48062	4.43963	4.74094	4.72602
140	V	0	0	0.599		#NUM!	#NUM!	#NUM!	0	0	0	0	0	0	1.26844	2.27007	2.52174	3.5434	4.41627	5.27993	5.78183	6.26404	7.21598	5.93452	5.89976	4.68563	3.51164	3.77313	3.66951	4.6297	5.56535	5.94234	5.91728	6.08944
141	Q	0	0	0		#NUM!	#NUM!	0	0	0	0	0	0	1.19664	2.13292	2.4022	3.36809	4.19813	5.01074	5.54202	6.03755	6.95987	5.71211	5.68769	4.50915	3.37911	3.64713	3.54662	4.46854	5.37399	5.75972	5.74094	5.91728	6.02937
142	A	0	0	0.229		#NUM!	0	0	0	0	0	0	1.25242	2.233	2.50476	3.51249	4.36344	5.20848	5.7445	6.25826	7.19702	5.90661	5.86925	4.65283	3.48057	3.75633	3.64713	4.59472	5.51819	5.91361	5.88722	6.06731	6.17561	6.02937
143	M	0	0	0.631		0	0	0	0	0	0	1.26243	2.23971	2.52784	3.53232	4.38882	5.22379	5.78629	6.30702	7.2554	5.94026	5.90661	4.67281	3.49531	3.77501	3.66498	4.61002	5.53729	5.93815	5.91361	6.09375	6.20673	6.05326	6.02937
144	L	0	0	0.949		0	0	0	0	0	1.16939	2.07563	2.37506	3.32507	4.11464	4.90582	5.4875	6.0432	6.93863	5.68102	5.64707	4.46738	3.33478	3.6289	3.51684	4.42334	5.30844	5.72724	5.70333	5.89534	6.01162	5.86225	5.83902	5.70075
145	G	0	0	0		0	0	0	0	0.989845	1.74609	2.07563	2.90051	3.5903	4.27623	4.90582	5.4875	6.31156	5.15306	5.14186	4.05797	3.02909	3.33478	3.23162	4.05735	4.87479	5.30844	5.29802	5.49959	5.63042	5.4839	5.47143	5.33614	5.32788
146	Q	0	0	0		0	0	0	1.04635	1.84712	2.18217	3.05081	3.75768	4.47688	5.11528	5.72275	6.5601	5.35641	5.32972	4.20631	3.1323	3.44832	3.33478	4.18663	5.02115	5.46739	5.44816	5.65489	5.7815	5.63042	5.61083	5.47143	5.45711	6.33637
147	S	0	0	0		0	0	1.11487	1.95255	2.30842	3.20741	3.9524	4.68559	5.3553	5.96709	6.84133	5.56733	5.54004	4.35999	3.24681	3.56582	3.44832	4.32028	5.18115	5.63154	5.61129	5.81515	5.94477	5.7815	5.76075	5.61083	5.59547	6.49006	5.37747
148	T	0	0	0.032		0	1.1865	2.08041	2.44019	3.39298	4.15527	4.92839	5.60497	6.24707	7.13343	5.80601	5.7582	4.53205	3.36543	3.69617	3.56582	4.46738	5.34654	5.81098	5.77977	5.98927	6.11324	5.94477	5.91533	5.76075	5.73803	6.65461	5.50789	5.37747
149	E	0	-1	0		1.26537	2.19564	2.5823	3.5627	4.36632	5.14738	5.86255	6.50663	7.43243	6.02495	5.9772	4.68866	3.48201	3.81542	3.68094	4.60055	5.50604	5.97446	5.94254	6.14824	6.27594	6.09349	6.06312	5.89661	5.87308	6.80318	5.63018	5.49096	5.47934
150	E	0	-1	0		3.40115	3.95852	4.91781	5.64213	6.41617	7.26254	8.06418	8.93659	7.43243	7.34377	5.9772	4.68866	5.13802	4.94296	5.82938	6.70895	7.27952	7.22573	7.47543	7.6171	7.39506	7.34677	7.1443	7.10606	8.02445	6.80318	6.63415	6.61301	5.47934
151	L	0	0	0.949		5.51518	6.39786	7.08359	7.79177	8.82606	9.73982	10.6	8.93659	8.83253	7.34377	5.9772	6.52812	6.2808	7.11982	7.98913	8.64781	8.58371	8.86207	9.02951	8.75068	8.69283	8.44011	8.39412	9.29198	8.02445	7.81563	7.78978	6.61301	7.48455
152	R	1	0	0.096		5.52213	6.05045	6.69225	7.79177	8.82606	9.56706	8.06951	7.9755	6.6331	5.37699	5.9772	5.73149	6.49767	7.28169	7.98913	7.9334	8.24638	8.42627	8.16561	8.11478	7.87824	7.83941	8.68443	7.48953	7.29381	7.27515	6.17537	6.98731	6.82185
153	V	0	0	0.599		5.38629	6.05045	7.08359	7.98484	8.82606	7.26254	7.18546	5.79763	4.5315	5.02722	4.82137	5.65144	6.49767	7.11982	7.07258	7.33963	7.5037	7.25662	7.21279	6.99006	6.95667	7.83941	6.63582	6.45358	6.43775	5.32133	6.17537	6.02268	6.45642
154	R	1	0	0.096		5.51428	6.59585	7.60605	8.35608	6.88086	6.79342	5.48386	4.26508	4.80016	4.58503	5.3753	6.167	6.8295	6.77986	7.07258	7.2402	7.00163	6.95634	6.74116	6.7074	7.56267	6.39161	6.21546	6.20077	5.12487	5.94372	5.79604	6.23981	6.09205
155	L	0	0	0.949		5.88299	6.74001	7.60605	6.05827	5.99006	4.63218	3.40096	3.81829	3.64821	4.51451	5.3753	5.94378	5.90331	6.14637	6.29621	6.07416	6.03642	5.83766	5.80965	6.7074	5.52641	5.36575	5.35388	4.25947	5.12487	4.9915	5.37789	5.24491	5.23864
156	A	0	0	0.229		5.88299	6.59585	5.25973	5.20523	4.02821	2.93928	3.40096	3.23341	4.00236	4.7582	5.3753	5.34389	5.62121	5.78341	5.57956	5.54892	5.36608	5.34517	6.17821	5.08133	4.93321	4.92823	3.92044	4.71578	4.59255	4.9915	4.86748	4.86683	5.19947
157	S	0	0	0		6.70909	5.29442	5.25973	4.03828	2.94879	3.42098	3.25395	4.00789	4.76962	5.39938	5.3753	5.65144	5.82662	5.60541	5.57956	5.38278	5.36608	6.19165	5.09209	4.93485	4.93321	3.9183	4.71418	4.58472	4.99593	4.86592	4.86748	5.20488	6.04596
158	H	0	0	0.229		5.69378	5.59768	4.30273	3.11711	3.6189	3.42098	4.21557	4.99199	5.65272	5.60481	5.89372	6.05605	5.82662	5.78341	5.57956	5.54892	6.40247	5.25464	5.09209	5.08133	4.03562	4.84778	4.71418	5.12999	4.99593	4.9915	5.33685	6.1926	5.131
159	L	0	0	0.949		5.69378	4.33111	3.1413	3.65335	3.45608	4.23254	5.0184	5.69193	5.65272	5.93817	6.1157	5.8643	5.82662	5.60541	5.57956	6.42464	5.27271	5.09909	5.09209	4.03696	4.85057	4.70956	5.13904	4.99791	4.99593	5.34618	6.20396	5.1349	5.96538
160	R	1	0	0.096		3.56772	2.56073	3.1413	2.94824	3.61326	4.27545	5.0184	4.99199	5.32545	5.5195	5.29349	5.26518	5.0657	5.04917	5.82379	4.76815	4.61103	4.61289	3.65685	4.39279	4.26475	4.70956	4.57977	4.58472	4.95321	5.74652	4.75571	5.52415	5.96538
161	K	1	0	0		1.85363	2.26546	2.12868	2.8777	3.61326	4.23254	4.21557	4.48301	4.65338	4.44482	4.42408	4.24221	4.23076	5.04917	3.98489	3.84436	3.84752	2.87207	3.65685	3.54393	3.91929	3.80535	3.81032	4.11542	4.95321	3.94654	4.75571	5.1349	5.01331
162	L	0	0	0.949		1.3056	1.21403	2.12868	2.94824	3.45608	3.42098	3.6397	3.75935	3.59189	3.5607	3.4149	3.39428	4.29348	3.18828	3.0759	3.07106	2.06184	2.91279	2.82269	3.11609	3.02526	3.0245	3.26635	4.16071	3.12768	3.98954	4.30712	4.20062	4.19743
163	R	1	0	0.096		0.993333	1.72361	2.40613	2.94824	2.94879	3.18599	3.3399	3.17536	3.16777	3.02579	3.02498	3.82211	2.83847	2.73071	2.74041	1.83544	2.59819	2.51263	2.82269	2.73552	2.74454	2.99553	3.81992	2.86758	3.66164	3.98954	3.89042	3.89194	4.19743
164	K	1	0	0		0.962196	1.72361	2.12868	2.11484	2.29272	2.3928	2.27597	2.26094	2.16023	2.15238	3.02498	2.01377	1.93748	1.94005	1.003	1.83544	1.77496	1.99394	1.93226	1.93598	2.1158	2.99553	2.02235	2.86758	3.12768	3.04629	3.04787	3.2866	3.40374
165	R	1	0	0.096		0.993333	1.21403	1.20753	1.29877	1.35646	1.28227	1.27439	1.21161	1.20755	2.18977	1.12542	1.07915	1.08067	0	1.01954	0.983587	1.10491	1.06853	1.07052	1.16787	2.14193	1.11446	2.04705	2.22967	2.1714	2.16991	2.33959	2.42037	1.26633
166	L	0	0	0.949		0	0	0	0	0	0	0	0	1.20755	0	0	0	#NUM!	0	0	0	0	0	0	1.16787	0	1.11446	1.21522	1.18184	1.1812	1.27322	1.31769	0	0
167	L	0	0	0.949		0	0	0	0	0	0	0	1.04874	0	0	0	#NUM!	0	0	0	0	0	0	1.05888	0	1.01011	1.11446	1.08375	1.08472	1.1812	1.22781	0	0	0
168	R	1	0	0.096		0	0	0	0	0	0	0.880989	0	0	0	#NUM!	0	0	0	0	0	0	0.943687	0	0.900324	1.01011	0.980745	0.984955	1.08472	1.13501	0	0	0	1.0379
169	D	0	-1	0		#NUM!	#NUM!	#NUM!	#NUM!	#NUM!	0	#NUM!	#NUM!	#NUM!	#NUM!	#NUM!	#NUM!	#NUM!	#NUM!	#NUM!	#NUM!	0	#NUM!	0	0	0	0	0	0	#NUM!	#NUM!	#NUM!	0	0
170	A	0	0	0.229		0	0	0	0	0.955102	0	0	0	#NUM!	0	0	0	0	0	0	0.993074	0	0.943687	1.05888	1.02618	1.02931	1.13332	1.18504	0	0	0	1.07801	1.12466	2.07047
171	D	0	-1	0		0	0	0	0.9476	0	0	0	#NUM!	0	0	0	0	0	0	0.989925	0	0.938958	1.05655	1.02386	1.02618	1.13383	1.18594	0	0	0	1.07613	1.12438	2.06825	2.07047
172	D	0	-1	0		1.04902	1.04517	1.88408	0.9476	0.896432	0.902866	0	0.837587	0.800278	0.957113	0.917921	0.923469	1.04881	1.91476	0.989925	1.81186	2.03872	1.97159	1.97594	2.17932	2.27931	1.18594	1.15326	1.12159	2.06179	2.15164	3.05463	3.05464	3.05623
173	L	0	0	0.949		2.09747	2.88819	1.88408	1.76828	1.78228	0.902866	1.64398	1.56299	1.86984	1.78604	1.79713	2.03422	2.86685	1.91476	2.7052	3.03663	2.93657	2.93699	3.23911	3.38169	2.27931	2.21305	2.15206	3.04949	3.18202	4.05816	4.05769	4.05544	3.97281
174	Q	0	0	0		2.27724	1.47009	1.38134	1.40906	0.714321	1.30251	1.23892	1.56299	1.49337	1.51253	1.76914	2.49235	1.66477	2.35219	2.7052	2.6098	2.62288	2.93699	3.09365	2.08145	2.02078	1.96203	2.78361	2.92281	3.73139	3.73618	3.74296	3.664	3.82648
175	K	1	0	0		1.58098	1.47009	1.50133	0.755095	1.37787	1.30251	1.64398	1.56299	1.5835	1.84467	2.5992	1.73032	2.44501	2.80404	2.7052	2.71225	3.03699	3.1924	2.14777	2.08145	2.02078	2.8625	3.00534	3.83151	3.836	3.83832	3.75689	3.91929	3.82648
176	R	1	0	0.096		0.847227	0.856237	0	0.780528	0.738381	0.92621	0.880989	0.888138	1.03492	1.88155	0.967009	1.7643	2.02353	1.94671	1.95182	2.18029	2.2918	1.1877	1.15096	1.11542	2.0468	2.1456	3.04102	3.04042	3.04192	2.97379	3.10196	3.02526	2.95362
177	L	0	0	0.949		0	#NUM!	0	0	0	0	0	0	1.03492	0	0.967009	1.10858	1.06658	1.06699	1.19429	1.25366	0	0	0	1.11542	1.17018	2.1456	2.1456	2.14432	2.09614	2.1853	2.13101	2.07831	2.24213
178	A	0	0	0.229		#NUM!	0	0	0	0	0	0	0.871331	0	0.814586	0.967009	0.927258	0.933963	1.06699	1.13321	0	0	0	1.00541	1.0632	1.95207	1.95546	1.9602	1.91435	2.01036	1.95804	1.9094	2.07831	2.08033
179	V	0	0	0.599		0	0	0	0	0	0	0.863407	0	0.804486	0.961215	0.921855	0.927258	1.06658	1.13336	0	0	0	1.00154	1.06194	1.94707	1.95207	1.95546	1.90975	2.00686	1.95441	1.90355	2.07733	2.07831	2.0291
180	Y	0	0	0.484		0	0	0	0	0	0.763277	0	0.711039	0.878442	0.839071	0.849325	0.993788	1.06658	0	0	0	0.938958	1.00154	1.83836	1.8447	1.85238	1.80689	1.90975	1.8573	1.80877	1.98689	1.99087	1.94164	1.89566
181	Q	0	0	0		0	0	0	0	0.685846	0	0.638237	0.812524	0.776331	0.787548	0.940563	1.01574	0	0	0	0.890843	0.957453	1.75575	1.7661	1.77444	1.73126	1.83693	1.78631	1.73725	1.92174	1.92614	1.87829	1.83184	1.83911
182	A	0	0	0.229		0	0	0	0.724995	0	0.670997	0.854628	0.812524	0.824501	0.980722	1.05928	0	0	0	0.923409	0.990077	1.81553	1.82248	1.83098	1.78325	1.89193	1.83693	1.78631	1.97331	1.97761	1.92614	1.87829	1.88372	2.05034
183	G	0	0	0		0	0	0.708416	0	0.652761	0.843058	0.801897	0.812524	0.977574	1.05703	0	0	0	0.916662	0.98683	1.80628	1.81553	1.82248	1.77515	1.88531	1.83036	1.77715	1.97021	1.97331	1.92174	1.87173	1.87829	2.04767	1.99918
184	A	0	0	0.229		0	0.753933	0	0.690021	0.891834	0.843058	0.854628	1.02315	1.10663	0	0	0	0.952836	1.02288	1.87231	1.87739	1.88453	1.83182	1.94539	1.88531	1.83036	2.02604	2.02903	1.97331	1.92174	1.92614	2.09958	2.04767	1.07133
185	R	1	0	0.096		0.738088	0	0.671451	0.881118	0.833539	0.843058	1.02229	1.1064	0	0	0	0.946793	1.02091	1.86459	1.87231	1.87739	1.82516	1.94016	1.88014	1.82208	2.02457	2.02604	1.97021	1.9161	1.92174	2.09811	2.04598	1.0693	1.96952
186	E	0	-1	0		#NUM!	0	0	0	0	0	0	#NUM!	#NUM!	#NUM!	0	0	1.02091	1.02288	1.02627	0.995405	1.0595	1.02461	0.992916	1.10317	1.10427	1.07217	1.04262	1.04461	1.14173	1.11202	0	1.0693	1.07133
187	G	0	0	0		0.738088	0.969975	0.911415	0.916861	1.11191	1.19952	0	0	0	1.00974	1.08741	1.9801	1.98409	1.98506	1.92539	2.04446	1.97709	1.91199	2.12417	2.12251	2.06064	2.00073	2.00435	2.18772	2.13055	1.11202	2.04598	2.04767	1.99918
188	A	0	0	0.229		1.04314	0.969975	0.976902	1.17538	1.26892	0	0	0	1.05712	1.13384	2.06499	2.06222	2.06339	1.99574	2.1192	2.04446	1.97709	2.19198	2.19014	2.12251	2.06064	2.06116	2.24949	2.18772	1.14173	2.09811	2.09958	2.04767	2.05034
189	E	0	-1	0		0.968676	0.969975	1.18532	1.27766	0	0	0	1.0548	1.13721	2.06419	2.06499	2.06222	1.99516	2.11962	2.04491	1.97279	2.19643	2.19198	2.12417	2.05858	2.06064	2.25217	2.19011	1.14142	2.09786	2.09811	2.04598	2.04767	2.22342
190	R	1	0	0.096		1.94657	2.35401	2.54033	1.27766	1.20867	1.14257	2.07033	2.22104	3.11276	3.1014	3.09776	2.98698	3.17358	3.05309	2.94548	3.27153	3.26483	3.15732	3.05965	3.05725	3.34116	3.24402	2.19011	3.10284	3.10285	3.02211	3.02423	3.28029	3.20261
191	G	0	0	0		1.32459	1.41862	0	0	0	1.14257	1.22897	2.22104	2.2151	2.20498	2.12666	2.25523	2.16979	2.08741	2.32282	2.3134	2.23717	2.1635	2.16246	2.36214	2.29329	1.19321	2.19011	2.18772	2.13055	2.13002	2.31238	2.2552	1.17992
192	L	0	0	0.949		1.52563	0	0	0	1.20867	1.29205	2.33613	2.31836	2.30844	2.21746	2.35191	2.25523	2.16979	2.40769	2.39797	2.3134	2.23717	2.23149	2.43741	2.36214	1.22894	2.25217	2.24949	2.18772	2.18693	2.3713	2.31238	1.20853	2.22342
193	S	0	0	0		0	0	0	1.01696	1.11712	2.01479	2.017	2.01369	1.93685	2.08126	1.99603	1.91398	2.16979	2.16431	2.08803	2.01439	2.01745	2.23149	2.16246	1.12305	2.06064	2.06116	2.00435	2.00661	2.1995	2.14227	1.11949	2.05933	2.22342
194	A	0	0	0.229		0	0	1.08355	1.18089	2.13136	2.12053	2.11804	2.02715	2.17891	2.08126	1.99603	2.25523	2.24972	2.16431	2.08803	2.08619	2.30747	2.23149	1.15883	2.12251	2.12287	2.06116	2.06327	2.25852	2.1995	1.14801	2.11154	2.27735	3.23378
195	I	0	0	0.873		0	1.0828	1.19116	2.13534	2.13136	2.12053	2.03109	2.18332	2.08607	1.99257	2.26555	2.25523	2.16979	2.08741	2.08803	2.3134	2.23717	1.15939	2.12417	2.12251	2.06064	2.06116	2.26274	2.2006	1.14845	2.11034	2.28096	3.2361	3.23378
196	R	1	0	0.096		0.88026	0.999139	1.80317	1.80763	1.81972	1.73473	1.91073	1.8166	1.73568	2.02197	2.02434	1.94112	1.86758	1.87255	2.1127	2.03819	1.05625	1.93429	1.93968	1.87978	1.88655	2.09474	2.03701	1.06163	1.95271	2.12858	3.02221	3.02295	3.86364
197	E	0	-1	0		0	0.999139	1.00448	1.00473	0.9587	1.05282	1.00142	0.952085	1.11356	1.11116	1.06566	1.02185	1.02534	1.15622	1.11547	0	1.05625	1.05749	1.02478	1.02707	1.14214	1.10894	0	1.06163	1.15848	2.12858	2.12936	3.02295	3.15526
198	R	1	0	0.096		2.0051	1.99485	1.99767	1.89111	2.0783	1.96464	1.86872	2.17485	2.17079	2.0735	1.98859	1.98869	2.24273	2.15759	1.11547	2.03819	2.04054	1.97335	1.97766	2.1953	2.13131	1.10894	2.03701	2.21981	3.14791	3.14528	4.01559	4.18685	3.15526
199	L	0	0	0.949		1.11809	1.10979	1.05203	1.15089	1.08875	1.0292	1.20298	1.19568	1.14242	1.09122	1.0922	1.2305	1.18388	0	1.11547	1.1146	1.07787	1.07847	1.19904	1.16202	0	1.10894	1.20979	2.21981	2.21825	3.14528	3.28106	2.22156	1.16232
200	G	0	0	0		0.884116	0.831673	0.951402	0.892928	0.844712	1.0292	1.03262	0.98175	0.93802	0.942768	1.0922	1.04731	0	0.986412	0.990957	0.956009	0.961317	1.08652	1.05291	0	1.00449	1.10894	2.03701	2.03845	2.89325	3.03523	2.05486	1.07395	1.12406
201	P	0	0	0.229		0.894406	1.01253	0.951402	0.892928	1.08875	1.08563	1.03262	0.98175	0.987004	1.13884	1.0922	0	1.02534	1.02716	0.990957	0.994073	1.12352	1.08652	0	1.03464	1.14214	2.09474	2.09601	2.97089	3.11633	2.10722	1.10117	1.15133	1.12406
202	L	0	0	0.949		1.01414	0.943009	0.886077	1.08811	1.08875	1.0292	0.978953	0.98175	1.14242	1.09122	0	1.02185	1.02534	0.986412	0.990957	1.12318	1.08617	0	1.03257	1.14207	2.09513	2.09474	2.9697	3.11664	2.1072	1.09983	1.15167	1.12319	1.09659
203	V	0	0	0.599		0.709999	0.6602	0.886077	0.892928	0.844712	0.798513	0.812005	0.98175	0.93802	0	0.878076	0.885092	0.851559	0.859311	0.999732	0.964474	0	0.916901	1.03257	1.89389	1.90028	2.69378	2.85193	1.92558	1.00493	1.05913	1.03281	1.00727	1.85639
204	E	0	-1	0		0.523754	0.763427	0.781462	0.733433	0.693829	0.710108	0.892806	0.848822	0	0.793997	0.805879	0.772751	0.784638	0.929903	0.897127	0	0.852246	0.97148	1.78393	1.79178	2.54262	2.70585	1.82678	0.952061	1.0091	0.982838	0.958418	1.76588	1.73111
205	Q	0	0	0		1.53206	1.55196	1.45826	1.36863	1.40177	1.75155	1.66604	0.848822	1.55117	1.56803	1.50382	1.52184	1.80374	1.73526	0.897127	1.64454	1.87457	2.65159	2.66311	3.39292	3.61046	2.70585	1.82678	1.93357	1.88304	1.83404	2.60806	2.55397	3.26985
206	G	0	0	0		1.66902	1.55196	1.45826	1.48179	1.85289	1.75155	0.892806	1.62349	1.64161	1.56803	1.58708	1.87477	1.80374	0.929903	1.70466	1.93845	2.74187	2.74812	3.50103	3.71886	2.78687	1.87855	1.98817	1.93357	1.88304	2.67451	2.61872	3.34916	2.52396
207	R	1	0	0.096		1.66902	1.55196	1.57882	1.95865	1.85289	0.938633	1.70762	1.71814	1.64161	1.65485	1.95514	1.87477	0.9666	1.76694	2.00931	2.8353	2.84169	3.61279	3.83735	2.87055	1.9348	2.04452	1.98817	1.93357	2.74597	2.68544	3.43407	2.58518	3.30937
208	V	0	0	0.599		0.863569	0.871547	1.0905	1.02348	0	0.938633	0.94604	0.899432	0.907973	1.07256	1.02864	0	0.9666	1.09887	2.00931	2.01	2.84169	3.01567	2.02887	1.05367	1.11445	1.08205	1.05223	1.93357	1.89083	2.68544	1.81806	2.58518	2.82694
209	R	1	0	0.096		0.745679	0.977259	0.918259	0	0.839631	0.848853	0.807409	0.817794	0.993652	0.949118	0	0.890943	1.03106	1.88285	1.88999	2.66926	2.85566	1.91727	0.995657	1.05843	1.02758	0.997707	1.83493	1.79247	2.54782	1.7228	2.45163	2.69926	1.82959
210	A	0	0	0.229		0	0	#NUM!	0	0	0	0	0	0	#NUM!	0	0	1.03106	1.03269	1.88999	2.02002	1.04683	0	0	0	0	0.997707	0.974578	1.79247	0.935461	1.7228	1.89918	0.992577	0
211	A	0	0	0.229		0	#NUM!	0	0	0	0	0	0	#NUM!	0	0	1.02778	1.03106	1.88285	2.01966	1.04414	0	0	0	0	0.994541	0.970105	1.78478	0.930175	1.71354	1.8931	0.989281	0	0
212	T	0	0	0.032		#NUM!	0	0	0	0	0	0	#NUM!	0	0	1.02625	1.02778	1.87824	2.01678	1.04267	0	0	0	0	0.990473	0.966198	1.77558	0.925288	1.70291	1.88791	0.985376	0	0	0.985794
213	V	0	0	0.599		0	0	0	0	0	0	#NUM!	0	0	1.06344	1.06546	1.94076	2.08526	1.07504	0	0	0	0	1.01715	0.990473	1.82016	0.947042	1.74288	1.93058	1.00753	0	0	1.00581	0
214	G	0	0	0		0	0	0	0	0	#NUM!	0	0	0.984217	0.987095	1.80192	1.9522	1.00652	0	0	0	0	0.955701	0.93098	1.70992	0.889612	1.63664	1.83187	0.954717	0	0	0.956933	0	0
215	S	0	0	0		0	0	0	0	#NUM!	0	0	1.0301	1.03341	1.87886	2.03589	1.04616	0	0	0	0	0.988242	0.960698	1.7644	0.916323	1.68564	1.88379	0.981677	0	0	0.981315	0	0	0
216	L	0	0	0.949		0	0	0	#NUM!	0	0	1.08348	1.08159	1.96702	2.12281	1.09101	0	0	0	0	1.02192	0.993409	1.82073	0.94552	1.73625	1.94019	1.0095	0	0	1.00753	0	0	0	0
217	A	0	0	0.229		0	0	#NUM!	0	0	0.906024	0.914856	1.66269	1.83941	0.941539	0	0	0	0	0.896275	0.869928	1.59837	0.828343	1.5247	1.73625	0.903312	0	0	0.908335	0	0	0	0	#NUM!
218	G	0	0	0		0	#NUM!	0	0	0.899753	0.906024	1.6496	1.82951	0.936739	0	0	0	0	0.888648	0.862759	1.58256	0.820129	1.50754	1.72682	0.896805	0	0	0.9029	0	0	0	0	#NUM!	#NUM!
219	Q	0	0	0		#NUM!	0	0	0.951111	0.958443	1.73428	1.92431	0.98041	0	0	0	0	0.923716	0.89428	1.64042	0.848074	1.55887	1.78194	0.925381	0	0	0.928488	0	0	0	0	#NUM!	#NUM!	0
220	P	0	0	0.229		0	0	1.0134	1.01315	1.83461	2.02309	1.03121	0	0	0	0	0.96009	0.92957	1.70035	0.879077	1.61199	1.84262	0.954921	0	0	0.956289	0	0	0	0	#NUM!	#NUM!	0	0
221	L	0	0	0.949		0	1.00857	1.0134	1.82329	2.02876	1.02773	0	0	0	0	0.955949	0.922711	1.68928	0.870895	1.59824	1.8342	0.950534	0	0	0.951195	0	0	0	0	#NUM!	#NUM!	0	0	0.951905
222	Q	0	0	0		0.778338	0.791674	1.43834	1.66326	0.843187	0	0	0	0	0.803276	0.77658	1.42289	0.733619	1.34791	1.59824	0.826271	0	0	0.838181	0	0	0	0	#NUM!	#NUM!	0	0	0.860638	0.951905
223	E	0	-1	0		0.85139	1.53076	1.77217	0.891317	0	0	0	0	0.840967	0.809737	1.48389	0.762507	1.4011	1.65663	0.856477	0	0	0.864937	0	0	0	0	#NUM!	#NUM!	0	0	0.882459	0.974993	0
224	R	1	0	0.096		2.37121	2.71665	1.77217	0.891317	1.00481	0.949852	0.903477	1.64246	1.58192	2.22865	1.48389	2.09761	2.48038	1.65663	0.856477	0.924862	1.66899	0.864937	0.838181	0.899738	0.906169	0	0	0.923684	0.929122	1.68868	1.86553	0.974993	0
225	A	0	0	0.229		1.96972	0.98151	0	0	0	0	0.903477	0.86603	1.58192	0.809737	1.48389	1.7558	0.905262	0	0	0.908994	0	0	0	0	#NUM!	#NUM!	0	0	0.916713	1.01296	0	#NUM!	#NUM!
226	Q	0	0	0		0.980997	0	0	0	0	0.894126	0.857861	1.56135	0.799436	1.46097	1.7467	0.897553	0	0	0.903094	0	0	0	0	#NUM!	#NUM!	0	0	0.91098	1.01014	0	#NUM!	#NUM!	#NUM!
227	A	0	0	0.229		0	0	0	0	0.945857	0.901894	1.64226	0.836706	1.52952	1.82127	0.936031	0	0	0.936089	0	0	0	0	#NUM!	#NUM!	0	0	0.936705	1.03725	0	#NUM!	#NUM!	#NUM!	#NUM!
228	W	0	0	1		0	0	0	0.937883	0.89541	1.62282	0.827188	1.5068	1.81503	0.929056	0	0	0.931034	0	0	0	0	#NUM!	#NUM!	0	0	0.931276	1.03507	0	#NUM!	#NUM!	#NUM!	#NUM!	#NUM!
229	G	0	0	0		0	0	0.715942	0.68032	1.24545	0.630917	1.15998	1.48593	0.760822	0	0	0.779277	0	0	0	0	#NUM!	#NUM!	0	0	0.816593	0.924168	0	#NUM!	#NUM!	#NUM!	#NUM!	#NUM!	#NUM!
230	E	0	-1	0		0	0.761943	0.724871	1.31654	0.66742	1.21952	1.56293	0.796292	0	0	0.812684	0	0	0	0	#NUM!	#NUM!	0	0	0.841111	0.95184	0	#NUM!	#NUM!	#NUM!	#NUM!	#NUM!	#NUM!	0
231	R	1	0	0.096		1.52908	1.43957	2.02052	1.31654	1.85822	2.3668	1.56293	0.796292	0.887143	1.58127	0.812684	0.779277	0.857915	0.865452	0	0	0.889429	0.895617	1.61958	1.82953	0.95184	0	0	0	0	0	0	0.931943	1.02229
232	L	0	0	0.949		0.799012	1.43957	0.724871	1.31654	1.69236	0.85731	0	0	0.866781	0	0	0	0	#NUM!	#NUM!	0	0	0.880729	0.997027	0	#NUM!	#NUM!	#NUM!	#NUM!	#NUM!	#NUM!	0	0	0
233	R	1	0	0.096		0.99281	0.494717	0.915593	1.31654	0.66742	0	0	0.699118	0	0	0	0	#NUM!	#NUM!	0	0	0.759865	0.880729	0	#NUM!	#NUM!	#NUM!	#NUM!	#NUM!	#NUM!	0	0	0	0
234	A	0	0	0.229		0	0.494717	0.724871	0	#NUM!	#NUM!	0	#NUM!	#NUM!	#NUM!	#NUM!	#NUM!	#NUM!	#NUM!	#NUM!	0	0	#NUM!	#NUM!	#NUM!	#NUM!	#NUM!	#NUM!	#NUM!	#NUM!	#NUM!	#NUM!	#NUM!	#NUM!
235	R	1	0	0.096		0.462194	0.703683	0	#NUM!	#NUM!	0	#NUM!	#NUM!	#NUM!	#NUM!	#NUM!	#NUM!	#NUM!	#NUM!	0	0	#NUM!	#NUM!	#NUM!	#NUM!	#NUM!	#NUM!	#NUM!	#NUM!	#NUM!	#NUM!	#NUM!	#NUM!	#NUM!
236	M	0	0	0.631		0	#NUM!	#NUM!	#NUM!	#NUM!	#NUM!	#NUM!	#NUM!	#NUM!	#NUM!	#NUM!	#NUM!	#NUM!	#NUM!	#NUM!	#NUM!	#NUM!	#NUM!	#NUM!	#NUM!	#NUM!	#NUM!	#NUM!	#NUM!	#NUM!	#NUM!	#NUM!	#NUM!	#NUM!
237	E	0	-1	0		#NUM!	#NUM!	#NUM!	#NUM!	#NUM!	#NUM!	#NUM!	#NUM!	#NUM!	#NUM!	#NUM!	#NUM!	#NUM!	#NUM!	#NUM!	#NUM!	#NUM!	#NUM!	#NUM!	#NUM!	#NUM!	#NUM!	#NUM!	#NUM!	#NUM!	#NUM!	#NUM!	#NUM!	#NUM!
238	E	0	-1	0		#NUM!	#NUM!	0	#NUM!	#NUM!	#NUM!	#NUM!	#NUM!	#NUM!	#NUM!	#NUM!	0	0	#NUM!	#NUM!	#NUM!	#NUM!	#NUM!	#NUM!	#NUM!	#NUM!	#NUM!	#NUM!	#NUM!	#NUM!	#NUM!	#NUM!	#NUM!	#NUM!
239	M	0	0	0.631		0	0.666061	0	0	0	0	#NUM!	#NUM!	0	0	0.745837	0.892642	0	#NUM!	#NUM!	#NUM!	#NUM!	#NUM!	#NUM!	0	0	0	0	#NUM!	#NUM!	#NUM!	#NUM!	#NUM!	0
240	G	0	0	0		0.520077	0	0	0	0	#NUM!	#NUM!	0	0	0.65169	0.807434	0	#NUM!	#NUM!	#NUM!	#NUM!	#NUM!	#NUM!	0	0	0	0	#NUM!	#NUM!	#NUM!	#NUM!	#NUM!	0	0
241	S	0	0	0		0	0	0	0	#NUM!	#NUM!	0	0	0.682268	0.841908	0	#NUM!	#NUM!	#NUM!	#NUM!	#NUM!	#NUM!	0	0	0	0	#NUM!	#NUM!	#NUM!	#NUM!	#NUM!	0	0	1.01669
242	R	1	0	0.096		0	0	0	#NUM!	#NUM!	0	0	0.714076	0.881412	0	#NUM!	#NUM!	#NUM!	#NUM!	#NUM!	#NUM!	0	0	0	0	#NUM!	#NUM!	#NUM!	#NUM!	#NUM!	0	0	1.04135	1.01669
243	T	0	0	0.032		#NUM!	#NUM!	#NUM!	#NUM!	#NUM!	#NUM!	0	0	#NUM!	#NUM!	#NUM!	#NUM!	#NUM!	#NUM!	#NUM!	#NUM!	#NUM!	#NUM!	#NUM!	#NUM!	#NUM!	#NUM!	#NUM!	#NUM!	#NUM!	#NUM!	0	0	0
244	R	1	0	0.096		#NUM!	#NUM!	#NUM!	#NUM!	#NUM!	0	0	#NUM!	#NUM!	#NUM!	#NUM!	#NUM!	#NUM!	#NUM!	#NUM!	#NUM!	#NUM!	#NUM!	#NUM!	#NUM!	#NUM!	#NUM!	#NUM!	#NUM!	#NUM!	0	0	0	0
245	D	0	-1	0		#NUM!	#NUM!	#NUM!	#NUM!	#NUM!	#NUM!	#NUM!	#NUM!	#NUM!	#NUM!	#NUM!	#NUM!	#NUM!	#NUM!	#NUM!	#NUM!	#NUM!	#NUM!	#NUM!	#NUM!	#NUM!	#NUM!	#NUM!	#NUM!	#NUM!	#NUM!	#NUM!	#NUM!	#NUM!
246	R	1	0	0.096		#NUM!	#NUM!	#NUM!	0	0	#NUM!	#NUM!	#NUM!	#NUM!	#NUM!	#NUM!	#NUM!	#NUM!	#NUM!	#NUM!	#NUM!	#NUM!	#NUM!	#NUM!	#NUM!	#NUM!	#NUM!	#NUM!	0	0	0	0	#NUM!	#NUM!
247	L	0	0	0.949		#NUM!	#NUM!	#NUM!	#NUM!	#NUM!	#NUM!	#NUM!	#NUM!	#NUM!	#NUM!	#NUM!	#NUM!	#NUM!	#NUM!	#NUM!	#NUM!	#NUM!	#NUM!	#NUM!	#NUM!	#NUM!	#NUM!	#NUM!	#NUM!	#NUM!	#NUM!	#NUM!	#NUM!	#NUM!
248	D	0	-1	0		#NUM!	#NUM!	#NUM!	#NUM!	#NUM!	#NUM!	#NUM!	#NUM!	#NUM!	#NUM!	#NUM!	#NUM!	#NUM!	#NUM!	#NUM!	#NUM!	#NUM!	#NUM!	#NUM!	#NUM!	#NUM!	#NUM!	#NUM!	#NUM!	#NUM!	#NUM!	#NUM!	#NUM!	#NUM!
249	E	0	-1	0		0	0	#NUM!	#NUM!	#NUM!	#NUM!	#NUM!	#NUM!	#NUM!	#NUM!	#NUM!	#NUM!	#NUM!	#NUM!	#NUM!	#NUM!	#NUM!	#NUM!	#NUM!	#NUM!	0	0	0	0	#NUM!	#NUM!	#NUM!	#NUM!	#NUM!
250	V	0	0	0.599		0.972565	0	#NUM!	#NUM!	#NUM!	#NUM!	#NUM!	#NUM!	0	0	0	0	#NUM!	#NUM!	#NUM!	#NUM!	#NUM!	0	0	1.10391	1.07173	1.18224	1.2818	0	0	0	0	#NUM!	#NUM!
251	K	1	0	0		0	#NUM!	#NUM!	#NUM!	#NUM!	#NUM!	#NUM!	0	0	0	0	#NUM!	#NUM!	#NUM!	#NUM!	#NUM!	0	0	1.04709	1.01476	1.13004	1.2322	0	0	0	0	#NUM!	#NUM!	#NUM!
252	E	0	-1	0		#NUM!	#NUM!	#NUM!	#NUM!	#NUM!	#NUM!	#NUM!	#NUM!	#NUM!	#NUM!	#NUM!	#NUM!	#NUM!	#NUM!	#NUM!	#NUM!	#NUM!	0	0	0	0	#NUM!	#NUM!	#NUM!	#NUM!	#NUM!	#NUM!	#NUM!	#NUM!
253	Q	0	0	0		#NUM!	#NUM!	#NUM!	#NUM!	#NUM!	0	0	0	0	#NUM!	#NUM!	#NUM!	#NUM!	#NUM!	0	0	1.11731	1.08052	1.20105	1.3072	0	0	0	0	#NUM!	#NUM!	#NUM!	#NUM!	#NUM!
254	V	0	0	0.599		#NUM!	#NUM!	#NUM!	#NUM!	0	0	0	0	#NUM!	#NUM!	#NUM!	#NUM!	#NUM!	0	0	1.15538	1.11731	1.23939	1.34885	0	0	0	0	#NUM!	#NUM!	#NUM!	#NUM!	#NUM!	#NUM!
255	A	0	0	0.229		#NUM!	#NUM!	#NUM!	0	0	0	0	#NUM!	#NUM!	#NUM!	#NUM!	#NUM!	0	0	1.09324	1.05468	1.18294	1.29545	0	0	0	0	#NUM!	#NUM!	#NUM!	#NUM!	#NUM!	#NUM!	#NUM!
256	E	0	-1	0		#NUM!	#NUM!	0	0	0	0	#NUM!	#NUM!	#NUM!	#NUM!	#NUM!	0	0	1.09206	1.05356	1.18445	1.30161	0	0	0	0	#NUM!	#NUM!	#NUM!	#NUM!	#NUM!	#NUM!	#NUM!	#NUM!
257	V	0	0	0.599		0	0.835563	1.05578	0.990895	0.996292	0	0	0	0	0	1.04017	1.17985	2.11827	2.03785	2.29106	2.51165	1.30161	1.29545	1.40374	1.45187	0	#NUM!	#NUM!	#NUM!	0	0	0	0	0
258	R	1	0	0.096		0.707794	0.940891	0.884087	0.891048	0	0	0	0	0	0.96101	1.11	1.98619	1.91094	2.17239	2.40585	1.2438	1.2405	1.35174	1.40374	0	#NUM!	#NUM!	#NUM!	0	0	0	0	0	0
259	A	0	0	0.229		0	0	0	#NUM!	#NUM!	#NUM!	#NUM!	#NUM!	0	0	1.09081	1.04597	1.19211	1.31885	0	0	0	0	#NUM!	#NUM!	#NUM!	#NUM!	#NUM!	#NUM!	#NUM!	#NUM!	#NUM!	#NUM!	#NUM!
260	K	1	0	0		0	0	#NUM!	#NUM!	#NUM!	#NUM!	#NUM!	0	0	1.08977	1.04514	1.19458	1.32755	0	0	0	0	#NUM!	#NUM!	#NUM!	#NUM!	#NUM!	#NUM!	#NUM!	#NUM!	#NUM!	#NUM!	#NUM!	#NUM!
261	L	0	0	0.949		#NUM!	#NUM!	#NUM!	#NUM!	#NUM!	#NUM!	#NUM!	#NUM!	0	0	0	0	#NUM!	#NUM!	#NUM!	#NUM!	#NUM!	#NUM!	#NUM!	#NUM!	#NUM!	#NUM!	#NUM!	#NUM!	#NUM!	#NUM!	#NUM!	#NUM!	#NUM!
262	E	0	-1	0		#NUM!	#NUM!	#NUM!	#NUM!	#NUM!	#NUM!	#NUM!	0	0	0	0	#NUM!	#NUM!	#NUM!	#NUM!	#NUM!	#NUM!	#NUM!	#NUM!	#NUM!	#NUM!	#NUM!	#NUM!	#NUM!	#NUM!	#NUM!	#NUM!	#NUM!	#NUM!
263	E	0	-1	0		#NUM!	#NUM!	#NUM!	#NUM!	0	0	1.03098	0.980187	1.15199	1.29898	0	0	0	0	#NUM!	#NUM!	#NUM!	#NUM!	#NUM!	#NUM!	#NUM!	#NUM!	#NUM!	#NUM!	#NUM!	#NUM!	#NUM!	#NUM!	#NUM!
264	Q	0	0	0		0	0	0	0.952732	1.14661	2.02263	1.92387	2.2499	2.53772	1.29898	1.29217	1.42488	1.48486	0	#NUM!	#NUM!	#NUM!	0	0	0	0	0	0	0	#NUM!	0	0	0	0
265	A	0	0	0.229		0	0	1.01512	1.21206	2.13965	2.02263	2.36649	2.65603	1.35993	1.34734	1.48596	1.54333	0	#NUM!	#NUM!	#NUM!	0	0	0	0	0	0	0	#NUM!	0	0	0	0	0
266	Q	0	0	0		0	1.0104	1.22421	2.14405	2.02828	2.38064	2.69	1.37052	1.35993	1.50042	1.56216	0	#NUM!	#NUM!	#NUM!	0	0	0	0	0	0	0	#NUM!	0	0	0	0	0	0
267	Q	0	0	0		1.08661	1.30287	2.28446	2.14405	2.51837	2.82808	1.44154	1.42333	1.57082	1.62886	0	#NUM!	#NUM!	#NUM!	0	0	0	0	0	0	0	#NUM!	0	0	0	0	0	0	0
268	I	0	0	0.873		1.40115	2.43124	2.28446	2.66212	2.9917	1.51553	1.49709	1.64405	1.70529	0	#NUM!	#NUM!	#NUM!	0	0	0	0	0	0	0	#NUM!	0	0	0	0	0	0	0	0
269	R	1	0	0.096		2.07419	1.9287	2.35395	2.7019	1.36973	1.3524	1.51556	1.58003	0	#NUM!	#NUM!	#NUM!	0	0	0	0	0	0	0	#NUM!	0	0	0	0	0	0	0	0	0
270	L	0	0	0.949		1.08007	1.31253	1.51404	0	0	0	0	#NUM!	#NUM!	#NUM!	#NUM!	#NUM!	#NUM!	#NUM!	#NUM!	#NUM!	#NUM!	#NUM!	#NUM!	#NUM!	#NUM!	#NUM!	#NUM!	#NUM!	#NUM!	#NUM!	#NUM!	#NUM!	#NUM!
271	Q	0	0	0		1.09677	1.31253	0	0	0	0	#NUM!	#NUM!	#NUM!	#NUM!	#NUM!	#NUM!	#NUM!	#NUM!	#NUM!	#NUM!	#NUM!	#NUM!	#NUM!	#NUM!	#NUM!	#NUM!	#NUM!	#NUM!	#NUM!	#NUM!	#NUM!	#NUM!	#NUM!
272	A	0	0	0.229		1.41154	0	0	0	0	#NUM!	#NUM!	#NUM!	#NUM!	#NUM!	#NUM!	#NUM!	#NUM!	#NUM!	#NUM!	#NUM!	#NUM!	#NUM!	#NUM!	#NUM!	#NUM!	#NUM!	#NUM!	#NUM!	#NUM!	#NUM!	#NUM!	#NUM!	#NUM!
273	E	0	-1	0		0	0	0	0	#NUM!	#NUM!	#NUM!	#NUM!	#NUM!	#NUM!	#NUM!	#NUM!	#NUM!	#NUM!	#NUM!	#NUM!	#NUM!	#NUM!	#NUM!	#NUM!	#NUM!	#NUM!	#NUM!	#NUM!	#NUM!	#NUM!	#NUM!	#NUM!	#NUM!
274	A	0	0	0.229		1.41154	1.61133	1.69379	0	#NUM!	#NUM!	#NUM!	0	0	0	0	0	0	0	#NUM!	0	0	0	0	0	0	0	0	0	0	0	0	0	0
275	F	0	0	0.949		1.65479	1.72926	0	#NUM!	#NUM!	#NUM!	0	0	0	0	0	0	0	#NUM!	0	0	0	0	0	0	0	0	0	0	0	0	0	0	0
276	Q	0	0	0		1.5361	0	#NUM!	#NUM!	#NUM!	0	0	0	0	0	0	0	#NUM!	0	0	0	0	0	0	0	0	0	0	0	0	0	0	0	#NUM!
277	A	0	0	0.229		0	#NUM!	#NUM!	#NUM!	0	0	0	0	0	0	0	#NUM!	0	0	0	0	0	0	0	0	0	0	0	0	0	0	0	#NUM!	#NUM!
278	R	1	0	0.096		#NUM!	#NUM!	#NUM!	0	0	0	0	0	0	0	#NUM!	0	0	0	0	0	0	0	0	0	0	0	0	0	0	0	#NUM!	#NUM!	#NUM!
279	L	0	0	0.949		#NUM!	#NUM!	#NUM!	#NUM!	#NUM!	#NUM!	#NUM!	#NUM!	#NUM!	#NUM!	#NUM!	#NUM!	#NUM!	#NUM!	#NUM!	#NUM!	#NUM!	#NUM!	#NUM!	#NUM!	#NUM!	#NUM!	#NUM!	#NUM!	#NUM!	#NUM!	#NUM!	#NUM!	#NUM!
280	K	1	0	0		#NUM!	#NUM!	#NUM!	#NUM!	#NUM!	#NUM!	#NUM!	#NUM!	#NUM!	#NUM!	#NUM!	#NUM!	#NUM!	#NUM!	#NUM!	#NUM!	#NUM!	#NUM!	#NUM!	#NUM!	#NUM!	#NUM!	#NUM!	#NUM!	#NUM!	#NUM!	#NUM!	#NUM!	#NUM!
281	S	0	0	0		#NUM!	#NUM!	#NUM!	#NUM!	#NUM!	#NUM!	#NUM!	#NUM!	#NUM!	#NUM!	#NUM!	#NUM!	#NUM!	#NUM!	#NUM!	#NUM!	#NUM!	#NUM!	#NUM!	#NUM!	#NUM!	#NUM!	#NUM!	#NUM!	#NUM!	#NUM!	#NUM!	#NUM!	#NUM!
282	W	0	0	1		#NUM!	#NUM!	#NUM!	#NUM!	#NUM!	#NUM!	#NUM!	#NUM!	#NUM!	#NUM!	#NUM!	#NUM!	#NUM!	#NUM!	#NUM!	#NUM!	#NUM!	#NUM!	#NUM!	#NUM!	#NUM!	#NUM!	#NUM!	#NUM!	#NUM!	#NUM!	#NUM!	#NUM!	#NUM!
283	F	0	0	0.949		#NUM!	#NUM!	#NUM!	#NUM!	#NUM!	#NUM!	#NUM!	#NUM!	#NUM!	#NUM!	#NUM!	#NUM!	#NUM!	#NUM!	#NUM!	#NUM!	#NUM!	#NUM!	#NUM!	#NUM!	#NUM!	#NUM!	#NUM!	#NUM!	#NUM!	#NUM!	#NUM!	#NUM!	#NUM!
284	E	0	-1	0		#NUM!	#NUM!	#NUM!	#NUM!	#NUM!	#NUM!	#NUM!	#NUM!	#NUM!	#NUM!	#NUM!	#NUM!	#NUM!	#NUM!	#NUM!	#NUM!	#NUM!	#NUM!	#NUM!	#NUM!	#NUM!	#NUM!	#NUM!	#NUM!	#NUM!	#NUM!	#NUM!	#NUM!	#NUM!
285	P	0	0	0.229		#NUM!	#NUM!	#NUM!	#NUM!	#NUM!	#NUM!	#NUM!	#NUM!	#NUM!	#NUM!	#NUM!	#NUM!	#NUM!	#NUM!	#NUM!	#NUM!	#NUM!	#NUM!	#NUM!	#NUM!	#NUM!	#NUM!	#NUM!	#NUM!	#NUM!	#NUM!	#NUM!	#NUM!	#NUM!
286	L	0	0	0.949		#NUM!	#NUM!	#NUM!	#NUM!	#NUM!	#NUM!	#NUM!	#NUM!	#NUM!	#NUM!	#NUM!	#NUM!	#NUM!	#NUM!	#NUM!	#NUM!	#NUM!	#NUM!	#NUM!	#NUM!	#NUM!	#NUM!	#NUM!	#NUM!	#NUM!	#NUM!	#NUM!	#NUM!	#NUM!
287	V	0	0	0.599		#NUM!	#NUM!	#NUM!	#NUM!	#NUM!	#NUM!	#NUM!	#NUM!	#NUM!	#NUM!	#NUM!	#NUM!	#NUM!	#NUM!	#NUM!	#NUM!	#NUM!	#NUM!	#NUM!	#NUM!	#NUM!	#NUM!	#NUM!	#NUM!	#NUM!	#NUM!	#NUM!	#NUM!	#NUM!
288	E	0	-1	0		#NUM!	#NUM!	#NUM!	#NUM!	#NUM!	#NUM!	#NUM!	#NUM!	#NUM!	#NUM!	#NUM!	#NUM!	#NUM!	#NUM!	#NUM!	#NUM!	#NUM!	#NUM!	#NUM!	#NUM!	#NUM!	#NUM!	#NUM!	#NUM!	#NUM!	#NUM!	#NUM!	#NUM!	#NUM!
289	D	0	-1	0		0	0	0	0	0	0	0	0	0	0	0	0	0	0	0	#NUM!	#NUM!	#NUM!	#NUM!	#NUM!	#NUM!	#NUM!	#NUM!	#NUM!	#NUM!	#NUM!	#NUM!	#NUM!	#NUM!
290	M	0	0	0.631		1.23585	1.14917	1.14626	1.13853	1.23363	1.16616	1.1168	1.06178	1.06381	1.06344	1.06546	1.13673	1.13627	1.09313	0	0	0	0	0	0	0	0	0	0	0	0	0	0	0
291	Q	0	0	0		1.02847	1.02594	1.02981	1.12975	1.06874	1.01815	0.968438	0.971704	0.97736	0.980516	1.05908	1.05938	1.01925	0	0	0	0	0	0	0	0	0	0	0	0	0	0	0	0
292	R	1	0	0.096		1.10333	1.09598	1.20373	1.12975	1.07705	1.01815	1.02206	1.02292	1.02652	1.1043	1.1048	1.05938	0	0	0	0	0	0	0	0	0	0	0	0	0	0	0	0	0
293	Q	0	0	0		0	0	0	0	0	0	0	0	0	0	0	#NUM!	#NUM!	#NUM!	#NUM!	#NUM!	#NUM!	#NUM!	#NUM!	#NUM!	#NUM!	#NUM!	#NUM!	#NUM!	#NUM!	#NUM!	#NUM!	#NUM!	#NUM!
294	W	0	0	1		0	0	0	0	0	0	0	0	0	0	#NUM!	#NUM!	#NUM!	#NUM!	#NUM!	#NUM!	#NUM!	#NUM!	#NUM!	#NUM!	#NUM!	#NUM!	#NUM!	#NUM!	#NUM!	#NUM!	#NUM!	#NUM!	#NUM!
295	A	0	0	0.229		0	0	0	0	0	0	0	0	0	#NUM!	#NUM!	#NUM!	#NUM!	#NUM!	#NUM!	#NUM!	#NUM!	#NUM!	#NUM!	#NUM!	#NUM!	#NUM!	#NUM!	#NUM!	#NUM!	#NUM!	#NUM!	#NUM!	#NUM!
296	G	0	0	0		0	0	0	0	0	0	0	0	#NUM!	#NUM!	#NUM!	#NUM!	#NUM!	#NUM!	#NUM!	#NUM!	#NUM!	#NUM!	#NUM!	#NUM!	#NUM!	#NUM!	#NUM!	#NUM!	#NUM!	#NUM!	#NUM!	#NUM!	#NUM!
297	L	0	0	0.949		0	0	0	0	0	0	0	#NUM!	#NUM!	#NUM!	#NUM!	#NUM!	#NUM!	#NUM!	#NUM!	#NUM!	#NUM!	#NUM!	#NUM!	#NUM!	#NUM!	#NUM!	#NUM!	#NUM!	#NUM!	#NUM!	#NUM!	#NUM!	#NUM!
298	V	0	0	0.599		0	0	0	0	0	0	#NUM!	#NUM!	#NUM!	#NUM!	#NUM!	#NUM!	#NUM!	#NUM!	#NUM!	#NUM!	#NUM!	#NUM!	#NUM!	#NUM!	#NUM!	#NUM!	#NUM!	#NUM!	#NUM!	#NUM!	#NUM!	#NUM!	#NUM!
299	E	0	-1	0		0	0	0	0	0	#NUM!	#NUM!	#NUM!	#NUM!	#NUM!	#NUM!	#NUM!	#NUM!	#NUM!	#NUM!	#NUM!	#NUM!	#NUM!	#NUM!	#NUM!	#NUM!	#NUM!	#NUM!	#NUM!	#NUM!	#NUM!	#NUM!	#NUM!	#NUM!
300	K	1	0	0		0.677304	0.806578	0.822317	0.771777	0	0	0	0	0	0	0	0	0	0	0	0	0	0	0	0	0	0	0	0	0	0	0	0	0
301	V	0	0	0.599		0	0	0	#NUM!	#NUM!	#NUM!	#NUM!	#NUM!	#NUM!	#NUM!	#NUM!	#NUM!	#NUM!	#NUM!	#NUM!	#NUM!	#NUM!	#NUM!	#NUM!	#NUM!	#NUM!	#NUM!	#NUM!	#NUM!	#NUM!	#NUM!	#NUM!	#NUM!	#NUM!
302	Q	0	0	0		0	0	#NUM!	#NUM!	#NUM!	#NUM!	#NUM!	#NUM!	#NUM!	#NUM!	#NUM!	#NUM!	#NUM!	#NUM!	#NUM!	#NUM!	#NUM!	#NUM!	#NUM!	#NUM!	#NUM!	#NUM!	#NUM!	#NUM!	#NUM!	#NUM!	#NUM!	#NUM!	#NUM!
303	A	0	0	0.229		0	#NUM!	#NUM!	#NUM!	#NUM!	#NUM!	#NUM!	#NUM!	#NUM!	#NUM!	#NUM!	#NUM!	#NUM!	#NUM!	#NUM!	#NUM!	#NUM!	#NUM!	#NUM!	#NUM!	#NUM!	#NUM!	#NUM!	#NUM!	#NUM!	#NUM!	#NUM!	#NUM!	#NUM!
304	A	0	0	0.229		#NUM!	#NUM!	#NUM!	#NUM!	#NUM!	#NUM!	#NUM!	#NUM!	#NUM!	#NUM!	#NUM!	#NUM!	#NUM!	#NUM!	#NUM!	#NUM!	#NUM!	#NUM!	#NUM!	#NUM!	#NUM!	#NUM!	#NUM!	#NUM!	#NUM!	#NUM!	#NUM!	#NUM!	#NUM!
305	V	0	0	0.599		#NUM!	#NUM!	#NUM!	#NUM!	#NUM!	#NUM!	#NUM!	#NUM!	#NUM!	#NUM!	#NUM!	#NUM!	#NUM!	#NUM!	#NUM!	#NUM!	#NUM!	#NUM!	#NUM!	#NUM!	#NUM!	#NUM!	#NUM!	#NUM!	#NUM!	#NUM!	#NUM!	#NUM!	#NUM!
306	G	0	0	0		#NUM!	#NUM!	#NUM!	#NUM!	#NUM!	#NUM!	#NUM!	#NUM!	#NUM!	#NUM!	#NUM!	#NUM!	#NUM!	#NUM!	#NUM!	#NUM!	#NUM!	#NUM!	#NUM!	#NUM!	#NUM!	#NUM!	#NUM!	#NUM!	#NUM!	#NUM!	#NUM!	#NUM!	#NUM!
307	T	0	0	0.032		#NUM!	#NUM!	#NUM!	#NUM!	#NUM!	#NUM!	#NUM!	#NUM!	#NUM!	#NUM!	#NUM!	#NUM!	#NUM!	#NUM!	#NUM!	#NUM!	#NUM!	#NUM!	#NUM!	#NUM!	#NUM!	#NUM!	#NUM!	#NUM!	#NUM!	#NUM!	#NUM!	#NUM!	#NUM!
308	S	0	0	0		#NUM!	#NUM!	#NUM!	#NUM!	#NUM!	#NUM!	#NUM!	#NUM!	#NUM!	#NUM!	#NUM!	#NUM!	#NUM!	#NUM!	#NUM!	#NUM!	#NUM!	#NUM!	#NUM!	#NUM!	#NUM!	#NUM!	#NUM!	#NUM!	#NUM!	#NUM!	#NUM!	#NUM!	#NUM!
309	A	0	0	0.229		#NUM!	#NUM!	#NUM!	#NUM!	#NUM!	#NUM!	#NUM!	#NUM!	#NUM!	#NUM!	#NUM!	#NUM!	#NUM!	#NUM!	#NUM!	#NUM!	#NUM!	#NUM!	#NUM!	#NUM!	#NUM!	#NUM!	#NUM!	#NUM!	#NUM!	#NUM!	#NUM!	#NUM!	#NUM!
310	A	0	0	0.229		#NUM!	#NUM!	#NUM!	#NUM!	#NUM!	#NUM!	#NUM!	#NUM!	#NUM!	#NUM!	#NUM!	#NUM!	#NUM!	#NUM!	#NUM!	#NUM!	#NUM!	#NUM!	#NUM!	#NUM!	#NUM!	#NUM!	#NUM!	#NUM!	#NUM!	#NUM!	#NUM!	#NUM!	#NUM!
311	P	0	0	0.229		#NUM!	#NUM!	#NUM!	#NUM!	#NUM!	#NUM!	#NUM!	#NUM!	#NUM!	#NUM!	#NUM!	#NUM!	#NUM!	#NUM!	#NUM!	#NUM!	#NUM!	#NUM!	#NUM!	#NUM!	#NUM!	#NUM!	#NUM!	#NUM!	#NUM!	#NUM!	#NUM!	#NUM!	#NUM!
312	V	0	0	0.599		#NUM!	#NUM!	#NUM!	#NUM!	#NUM!	#NUM!	#NUM!	#NUM!	#NUM!	#NUM!	#NUM!	#NUM!	#NUM!	#NUM!	#NUM!	#NUM!	#NUM!	#NUM!	#NUM!	#NUM!	#NUM!	#NUM!	#NUM!	#NUM!	#NUM!	#NUM!	#NUM!	#NUM!	#NUM!
313	P	0	0	0.229		#NUM!	#NUM!	#NUM!	#NUM!	#NUM!	#NUM!	#NUM!	#NUM!	#NUM!	#NUM!	#NUM!	#NUM!	#NUM!	#NUM!	#NUM!	#NUM!	#NUM!	#NUM!	#NUM!	#NUM!	#NUM!	#NUM!	#NUM!	#NUM!	#NUM!	#NUM!	#NUM!	#NUM!	#NUM!
314	S	0	0	0		#NUM!	#NUM!	#NUM!	#NUM!	#NUM!	#NUM!	#NUM!	#NUM!	#NUM!	#NUM!	#NUM!	#NUM!	#NUM!	#NUM!	#NUM!	#NUM!	#NUM!	#NUM!	#NUM!	#NUM!	#NUM!	#NUM!	#NUM!	#NUM!	#NUM!	#NUM!	#NUM!	#NUM!	#NUM!
315	D	0	-1	0		#NUM!	#NUM!	#NUM!	#NUM!	#NUM!	#NUM!	#NUM!	#NUM!	#NUM!	#NUM!	#NUM!	#NUM!	#NUM!	#NUM!	#NUM!	#NUM!	#NUM!	#NUM!	#NUM!	#NUM!	#NUM!	#NUM!	#NUM!	#NUM!	#NUM!	#NUM!	#NUM!	#NUM!	#NUM!
316	N	0	0	0		0	0	0	0	0	0	0	0	0	0	0	0	0	0	0	0	0	0	0	0	0	0	0	0	0	0	0	0	0
317	H	0	0	0.229		0	0	0	0	0	0	0	0	0	0	0	0	0	0	0	0	0	0	0	0	0	0	0	0	0	0	0	0	0
[truncated: 29 more columns]

## Sheet: NH2-X-COOH(Parker-Arg0)
	Amino acids	P. Charges	N. Charges	H (Parker-Arg0 scale)		m	n	fH = n/(m+n)			a	b		MIC	Potency = LOG(1000/MIC)	score	score								MaxScore	L	0	1	2	3	4	5	6	7	8	9	10	11	12	13	14	15	16	17	18	19	20	21	22
						0.7	0.8	0.533333			1.21	5.63		100	1	6.84	6.84
	A	0	0	0.148										10	2	8.05	8.05								2.82843	3	0	2.15767	2.82843	2.40822	0
	C	0	0	0.197										1	3	9.26	9.26								3.91217	4	0	2.63902	3.75672	3.91217	3.03143	0
	D	0	-1	0												0	3000								5.19615	5	0	3.08517	4.59479	5.19615	4.92458	3.6239	0
	E	0	-1	0												residue	residue								6.54083	6	0	3.50514	5.37159	6.35534	6.54083	5.88704	4.19296	0
	F	0	0	0.944																					8	7	0	3.90453	6.10281	7.42978	8	7.81917	6.81149	4.74328	0
	G	0	0	0																					9.56352	8	0	4.28709	6.79818	8.44117	9.35248	9.56352	9.04703	7.70548	5.27803	0
	H	0	0	0.148																					11.1803	9	0	4.65554	7.46426	9.40298	10.6256	11.1803	11.0653	10.2344	8.57419	5.79955	0
	I	0	0	0.859																					12.936	10	0	5.01187	8.10576	10.3243	11.8363	12.7023	12.936	12.5176	11.3882	9.42139	6.30957	0
	K	1	0	0																					14.6969	11	0	5.35766	8.72618	11.2116	12.996	14.1496	14.6969	14.6338	13.9288	12.5135	10.2499	6.80948	0
	L	0	0	0.944																					16.6259	12	0	5.69412	9.32822	12.0697	14.1129	15.536	16.3715	16.6259	16.2836	15.3051	13.614	11.062	7.30037	0
	M	0	0	0.592																					18.5203	13	0	6.02227	9.91404	12.9024	15.1932	16.8712	17.9756	18.5203	18.5003	17.8926	16.6511	14.6926	11.8595	7.78314	0
	N	0	0	0																					20.6082	14	0	6.34293	10.4854	13.7127	16.2414	18.1625	19.5205	20.3349	20.6082	20.3282	19.4661	17.9703	15.7518	12.6437	8.25852	0
	P	0	0	0.148																					22.6445	15	0	6.65678	11.0437	14.503	17.2614	19.4156	21.0146	22.0825	22.6274	22.6445	22.116	21.0084	19.2658	16.7934	13.416	8.72716	0
	Q	0	0	0																					24.8632	16	0	6.9644	11.5901	15.2752	18.2561	20.6349	22.4645	23.7727	24.5721	24.8632	24.6359	23.8682	22.5229	20.5398	17.8192	14.1773	9.18959	0
	R	1	0	0																					27.0497	17	0	7.26632	12.1257	16.031	19.2282	21.8241	23.8752	25.4128	26.4528	27	27.0497	26.5878	25.5889	24.0123	21.7944	18.8303	14.9285	9.64626	0
	S	0	0	0																					29.3745	18	0	7.56294	12.6514	16.7719	20.1796	22.9861	25.2512	27.0088	28.2779	29.0666	29.3745	29.1929	28.5045	27.281	25.4789	23.0311	19.8281	15.6704	10.0976	0
	T	0	0	0																					31.7018	19	0	7.85466	13.1678	17.4989	21.1121	24.1235	26.5957	28.5653	30.0538	31.072	31.6228	31.7018	31.2974	30.3895	28.9473	26.9248	24.2515	20.8134	16.4036	10.5439	0
	V	0	0	0.556																					34.1283	20	0	8.14181	13.6758	18.2133	22.0273	25.2383	27.9116	30.0862	31.7857	33.0233	33.8045	34.1283	33.9872	33.367	32.2456	30.59	28.3514	25.4566	21.7873	17.1287	10.9856	0
	W	0	0	1																					36.5885	21	0	8.42468	14.1757	18.9158	22.9266	26.3324	29.2015	31.5749	33.4782	34.9264	35.9275	36.4829	36.5885	36.2347	35.4051	34.0755	32.2108	29.7604	26.6477	22.7503	17.8462	11.4229	0
	Y	0	0	0.43																					39.1129	22	0	8.70354	14.6682	19.6073	23.8109	27.4073	30.4674	33.0341	35.1347	36.7861	37.998	38.774	39.1129	39.0081	38.4479	37.4142	35.881	33.8115	31.1528	27.8256	23.7033	18.5565	11.856
	X	0	0	0																					41.6994	23	0	8.97862	15.1537	20.2885	24.6814	28.4645	31.7111	34.4661	36.7583	38.6063	40.0212	41.0086	41.5692	41.6994	41.3907	40.6296	39.3966	37.6641	35.3935	32.5298	28.9912	24.6468	19.2601
																									44.3181	24	0	9.25013	15.6327	20.9601	25.5389	29.5051	32.9343	35.8731	38.3518	40.3904	42.0014	43.192	43.9648	44.3181	44.2463	43.7394	42.7825	41.3544	39.4264	36.958	33.8925	30.1451	25.5813
																									47.0251	25	0	9.51827	16.1054	21.6225	26.3842	30.5302	34.1383	37.2568	39.9174	42.1413	43.9424	45.3292	46.3057	46.8722	47.0251	46.7571	46.057	44.9085	43.2893	41.1691	38.5061	35.2415	31.2882
																									49.7351	26	0	9.78321	16.5723	22.2764	27.2181	31.5407	35.3244	38.6189	41.4572	43.8616	45.8474	47.424	48.5969	49.3679	49.7351	49.6935	49.2347	48.3458	47.0097	45.2029	42.8936	40.0388	36.5778
																									52.5573	27	0	10.0451	17.0336	22.9221	28.0412	32.5376	36.4936	39.9606	42.9727	45.5535	47.7189	49.4799	50.8427	51.8106	52.3832	52.5573	52.3266	51.6814	50.6079	49.0877	47.0963	44.6009	41.557
																									55.3557	28	0	10.3041	17.4895	23.5602	28.854	33.5215	37.647	41.2833	44.4657	47.2188	49.5596	51.4997	53.0468	54.2049	54.9751	55.3557	55.3422	54.927	54.0995	52.8449	51.1439	48.9709	46.2921
																									58.2889	29	0	10.5604	17.9405	24.1909	29.6571	34.4932	38.7855	42.5881	45.9376	48.8593	51.3714	53.4862	55.2123	56.5547	57.5157	58.0948	58.2889	58.0924	57.497	56.4908	55.0585	53.1796	50.8278
																									61.1855	30	0	10.814	18.3866	24.8146	30.4511	35.4534	39.9097	43.8759	47.3894	50.4766	53.1561	55.4415	57.342	58.8634	60.009	60.7795	61.173	61.1855	60.8105	60.0385	58.8571	57.25	55.196
																									64.213	31	0	11.065	18.8282	25.4317	31.2362	36.4025	41.0206	45.1478	48.8225	52.0719	54.9156	57.3677	59.4382	61.1339	62.4587	63.4143	64	64.213	64.0483	63.4985	62.5534	61.1998	59.4208
																									67.2174	32	0	11.3137	19.2654	26.0425	32.013	37.3411	42.1188	46.4045	50.2377	53.6466	56.6512	59.2666	61.5033	63.3688	64.8679	66.003	66.7744	67.1805	67.2174	66.8794	66.1583	65.0433	63.5204
																									70.3237	33	0	11.5601	19.6983	26.6471	32.7818	38.2697	43.2048	47.6467	51.6361	55.2016	58.3644	61.1397	63.5391	65.5705	67.2393	68.5489	69.5003	70.0928	70.3237	70.1886	69.6809	68.7917	67.5095
																									73.4323	34	0	11.8042	20.1272	27.246	33.5429	39.1887	44.2792	48.8753	53.0184	56.7382	60.0562	62.9886	65.5473	67.7408	69.5754	71.0549	72.1811	72.9541	73.3723	73.4323	73.1287	72.4544	71.4
																									76.6156	35	0	12.0461	20.5522	27.8392	34.2968	40.0986	45.3425	50.0907	54.3854	58.2571	61.7279	64.8145	67.5294	69.8818	71.8784	73.5236	74.8199	75.7681	76.3675	76.6156	76.5082	76.0395	75.2017
																									79.8249	36	0	12.286	20.9735	28.4271	35.0435	40.9997	46.3953	51.2936	55.7379	59.7592	63.3804	66.6186	69.4869	71.995	74.1501	75.9572	77.4193	78.5381	79.3132	79.7432	79.8249	79.5535	78.9227
																									83.0835	37	0	12.5239	21.3912	29.0098	35.7835	41.8925	47.438	52.4846	57.0764	61.2453	65.0146	68.402	71.4211	74.082	76.3924	78.3578	79.9819	81.2667	82.2127	82.8191	83.0835	83.0022	82.57
																									86.3905	38	0	12.7599	21.8055	29.5875	36.517	42.7771	48.4709	53.664	58.4017	62.7161	66.6313	70.1657	73.333	76.1441	78.6069	80.7274	82.5098	83.9566	85.069	85.8468	86.2882	86.3905	86.1494
																									89.7228	39	0	12.9941	22.2163	30.1605	37.2443	43.654	49.4944	54.8325	59.7141	64.1722	68.2315	71.9106	75.2239	78.1825	80.7949	83.0675	85.0049	86.6101	87.8848	88.8293	89.4427	89.7228	89.6662
																									93.1249	40	0	13.2264	22.624	30.7288	37.9655	44.5233	50.509	55.9904	61.0143	65.6144	69.8157	73.6375	77.0945	80.1983	82.9578	85.3796	87.469	89.2292	90.6625	91.7696	92.5502	93.0029	93.1249
																									96.5293	41	0	13.457	23.0285	31.2926	38.6809	45.3855	51.5149	57.1381	62.3028	67.0431	71.3847	75.3472	78.946	82.1927	85.0968	87.6653	89.9037	91.8157	93.4041	94.67	95.6136	96.2341	96.5293
																									100.024	42	0	13.6859	23.43	31.8522	39.3907	46.2407	52.5124	58.2761	63.5799	68.4588	72.939	77.0405	80.7789	84.1666	87.213	89.9257	92.3104	94.3714	96.1116	97.5328	98.6356	99.4194	99.883
																									103.499	43	0	13.9132	23.8286	32.4075	40.095	47.0892	53.5019	59.4045	64.8461	69.8621	74.4792	78.718	82.5943	86.1208	89.3074	92.1619	94.6905	96.8978	98.7869	100.36	101.618	102.562	103.189
																									107.083	44	0	14.1389	24.2243	32.9588	40.794	47.9312	54.4837	60.5239	66.1018	71.2534	76.006	80.3803	84.3927	88.0561	91.3809	94.3752	97.0453	99.3962	101.431	103.154	104.564	105.663	106.45
																									110.638	45	0	14.3631	24.6173	33.5062	41.488	48.7668	55.4578	61.6345	67.3473	72.6332	77.5196	82.0279	86.1748	89.9735	93.4345	96.5664	99.3759	101.868	104.047	105.915	107.474	108.726	109.67
																									114.3	46	0	14.5858	25.0076	34.0497	42.177	49.5964	56.4248	62.7365	68.5831	74.0018	79.0208	83.6615	87.9412	91.8734	95.469	98.7366	101.683	104.314	106.634	108.646	110.352	111.752	112.849
																									117.944	47	0	14.807	25.3954	34.5896	42.8613	50.4201	57.3846	63.8303	69.8094	75.3597	80.5098	85.2816	89.6926	93.7567	97.485	100.886	103.968	106.736	109.195	111.348	113.197	114.744	115.99
																									121.671	48	0	15.0269	25.7806	35.1259	43.5408	51.2381	58.3376	64.9162	71.0265	76.7072	81.987	86.8886	91.4295	95.6239	99.4833	103.017	106.232	109.135	111.73	114.022	116.012	117.703	119.095
																									125.401	49	0	15.2453	26.1633	35.6587	44.2159	52.0505	59.2841	65.9943	72.2348	78.0446	83.453	88.4829	93.1523	97.4756	101.465	105.129	108.475	111.511	114.241	116.669	118.798	120.63	122.166
																									129.193	50	0	15.4625	26.5437	36.1881	44.8866	52.8575	60.224	67.0649	73.4345	79.3722	84.908	90.065	94.8616	99.3123	103.429	107.222	110.699	113.866	116.729	119.291	121.556	123.527	125.204
Residue number	Sequence	P. Chr	N. Chr	H		W12	W13	W14	W15	W16	W17	W18	W19	W20	W21	W22	W23	W24	W25	W26	W27	W28	W29	W30	W31	W32	W33	W34	W35	W36	W37	W38	W39	W40
1	M	0	0	0.592		3.33561	3.60073	3.53817	3.45001	3.41859	3.33864	3.30297	5.24798	5.4075	3.26013	3.19494	3.17522	3.27205	0	0	#NUM!	#NUM!	#NUM!	#NUM!	#NUM!	#NUM!	#NUM!	#NUM!	#NUM!	#NUM!	#NUM!	#NUM!	#NUM!	#NUM!
2	K	1	0	0		3.47353	3.43408	3.32355	3.31074	3.21632	3.19077	5.05398	5.22957	3.14768	3.08283	3.06486	3.16496	0	0	#NUM!	#NUM!	#NUM!	#NUM!	#NUM!	#NUM!	#NUM!	#NUM!	#NUM!	#NUM!	#NUM!	#NUM!	#NUM!	#NUM!	#NUM!
3	V	0	0	0.556		0	0	0	0	0	3.19077	3.29138	0	0	0	0	#NUM!	#NUM!	#NUM!	#NUM!	#NUM!	#NUM!	#NUM!	#NUM!	#NUM!	#NUM!	#NUM!	#NUM!	#NUM!	#NUM!	#NUM!	#NUM!	#NUM!	#NUM!
4	L	0	0	0.944		0	0	0	0	3.07505	3.19077	0	0	0	0	#NUM!	#NUM!	#NUM!	#NUM!	#NUM!	#NUM!	#NUM!	#NUM!	#NUM!	#NUM!	#NUM!	#NUM!	#NUM!	#NUM!	#NUM!	#NUM!	#NUM!	#NUM!	#NUM!
5	W	0	0	1		0	0	0	2.82219	2.93919	0	0	0	0	#NUM!	#NUM!	#NUM!	#NUM!	#NUM!	#NUM!	#NUM!	#NUM!	#NUM!	#NUM!	#NUM!	#NUM!	#NUM!	#NUM!	#NUM!	#NUM!	#NUM!	#NUM!	#NUM!	#NUM!
6	A	0	0	0.148		0	0	2.50941	2.6572	0	0	0	0	#NUM!	#NUM!	#NUM!	#NUM!	#NUM!	#NUM!	#NUM!	#NUM!	#NUM!	#NUM!	#NUM!	#NUM!	#NUM!	#NUM!	#NUM!	#NUM!	#NUM!	#NUM!	#NUM!	#NUM!	#NUM!
7	A	0	0	0.148		0	2.53274	2.66812	0	0	0	0	#NUM!	#NUM!	#NUM!	#NUM!	#NUM!	#NUM!	#NUM!	#NUM!	#NUM!	#NUM!	#NUM!	#NUM!	#NUM!	#NUM!	#NUM!	#NUM!	#NUM!	#NUM!	#NUM!	#NUM!	#NUM!	#NUM!
8	L	0	0	0.944		2.54211	2.69766	0	0	0	0	#NUM!	#NUM!	#NUM!	#NUM!	#NUM!	#NUM!	#NUM!	#NUM!	#NUM!	#NUM!	#NUM!	#NUM!	#NUM!	#NUM!	#NUM!	#NUM!	#NUM!	#NUM!	#NUM!	#NUM!	#NUM!	#NUM!	#NUM!
9	L	0	0	0.944		2.37722	0	0	0	0	#NUM!	#NUM!	#NUM!	#NUM!	#NUM!	#NUM!	#NUM!	#NUM!	#NUM!	#NUM!	#NUM!	#NUM!	#NUM!	#NUM!	#NUM!	#NUM!	#NUM!	#NUM!	#NUM!	#NUM!	#NUM!	#NUM!	#NUM!	#NUM!
10	V	0	0	0.556		0	0	0	0	#NUM!	#NUM!	#NUM!	#NUM!	#NUM!	#NUM!	#NUM!	#NUM!	#NUM!	#NUM!	#NUM!	#NUM!	#NUM!	#NUM!	#NUM!	#NUM!	#NUM!	#NUM!	#NUM!	#NUM!	#NUM!	#NUM!	#NUM!	#NUM!	#NUM!
11	T	0	0	0		0	0	0	#NUM!	#NUM!	#NUM!	#NUM!	#NUM!	#NUM!	#NUM!	#NUM!	#NUM!	#NUM!	#NUM!	#NUM!	#NUM!	#NUM!	#NUM!	#NUM!	#NUM!	#NUM!	#NUM!	#NUM!	#NUM!	#NUM!	#NUM!	#NUM!	#NUM!	#NUM!
12	F	0	0	0.944		0	0	#NUM!	#NUM!	#NUM!	#NUM!	#NUM!	#NUM!	#NUM!	#NUM!	#NUM!	#NUM!	#NUM!	#NUM!	#NUM!	#NUM!	#NUM!	#NUM!	#NUM!	#NUM!	#NUM!	#NUM!	#NUM!	#NUM!	#NUM!	#NUM!	#NUM!	#NUM!	#NUM!
13	L	0	0	0.944		0	#NUM!	#NUM!	#NUM!	#NUM!	#NUM!	#NUM!	#NUM!	#NUM!	#NUM!	#NUM!	#NUM!	#NUM!	#NUM!	#NUM!	#NUM!	#NUM!	#NUM!	#NUM!	#NUM!	#NUM!	#NUM!	#NUM!	#NUM!	#NUM!	#NUM!	#NUM!	#NUM!	#NUM!
14	A	0	0	0.148		#NUM!	#NUM!	#NUM!	#NUM!	#NUM!	#NUM!	#NUM!	#NUM!	#NUM!	#NUM!	#NUM!	#NUM!	#NUM!	#NUM!	#NUM!	#NUM!	#NUM!	#NUM!	#NUM!	#NUM!	#NUM!	#NUM!	#NUM!	#NUM!	#NUM!	#NUM!	#NUM!	#NUM!	#NUM!
15	G	0	0	0		#NUM!	#NUM!	#NUM!	#NUM!	#NUM!	#NUM!	#NUM!	#NUM!	#NUM!	#NUM!	#NUM!	#NUM!	#NUM!	#NUM!	#NUM!	#NUM!	#NUM!	#NUM!	#NUM!	#NUM!	#NUM!	#NUM!	#NUM!	#NUM!	#NUM!	#NUM!	#NUM!	#NUM!	#NUM!
16	C	0	0	0.197		#NUM!	#NUM!	#NUM!	#NUM!	#NUM!	#NUM!	#NUM!	#NUM!	#NUM!	#NUM!	#NUM!	#NUM!	#NUM!	#NUM!	#NUM!	#NUM!	#NUM!	#NUM!	#NUM!	#NUM!	#NUM!	#NUM!	#NUM!	#NUM!	#NUM!	#NUM!	#NUM!	#NUM!	#NUM!
17	Q	0	0	0		#NUM!	#NUM!	#NUM!	#NUM!	#NUM!	#NUM!	#NUM!	#NUM!	#NUM!	#NUM!	#NUM!	#NUM!	#NUM!	#NUM!	#NUM!	#NUM!	#NUM!	#NUM!	#NUM!	#NUM!	#NUM!	#NUM!	#NUM!	#NUM!	#NUM!	#NUM!	#NUM!	#NUM!	#NUM!
18	A	0	0	0.148		#NUM!	#NUM!	#NUM!	#NUM!	#NUM!	#NUM!	#NUM!	#NUM!	#NUM!	#NUM!	#NUM!	#NUM!	#NUM!	#NUM!	#NUM!	#NUM!	#NUM!	#NUM!	#NUM!	#NUM!	#NUM!	#NUM!	#NUM!	#NUM!	#NUM!	#NUM!	#NUM!	#NUM!	#NUM!
19	K	1	0	0		#NUM!	#NUM!	#NUM!	#NUM!	#NUM!	#NUM!	#NUM!	#NUM!	#NUM!	#NUM!	#NUM!	#NUM!	#NUM!	#NUM!	#NUM!	#NUM!	#NUM!	#NUM!	#NUM!	#NUM!	#NUM!	#NUM!	#NUM!	#NUM!	#NUM!	#NUM!	#NUM!	#NUM!	#NUM!
20	V	0	0	0.556		#NUM!	#NUM!	#NUM!	#NUM!	#NUM!	#NUM!	#NUM!	#NUM!	#NUM!	#NUM!	#NUM!	#NUM!	#NUM!	#NUM!	#NUM!	#NUM!	#NUM!	#NUM!	#NUM!	#NUM!	#NUM!	#NUM!	#NUM!	#NUM!	#NUM!	#NUM!	#NUM!	#NUM!	#NUM!
21	E	0	-1	0		#NUM!	#NUM!	#NUM!	#NUM!	#NUM!	#NUM!	#NUM!	#NUM!	#NUM!	#NUM!	#NUM!	#NUM!	#NUM!	#NUM!	#NUM!	#NUM!	#NUM!	#NUM!	#NUM!	#NUM!	#NUM!	#NUM!	#NUM!	#NUM!	#NUM!	#NUM!	#NUM!	#NUM!	#NUM!
22	Q	0	0	0		#NUM!	#NUM!	#NUM!	#NUM!	#NUM!	#NUM!	#NUM!	#NUM!	#NUM!	#NUM!	#NUM!	#NUM!	#NUM!	#NUM!	#NUM!	#NUM!	#NUM!	#NUM!	#NUM!	#NUM!	#NUM!	#NUM!	#NUM!	#NUM!	#NUM!	#NUM!	#NUM!	#NUM!	#NUM!
23	A	0	0	0.148		#NUM!	#NUM!	#NUM!	#NUM!	#NUM!	#NUM!	#NUM!	#NUM!	#NUM!	#NUM!	#NUM!	#NUM!	#NUM!	#NUM!	#NUM!	#NUM!	#NUM!	#NUM!	#NUM!	#NUM!	#NUM!	#NUM!	#NUM!	#NUM!	#NUM!	#NUM!	#NUM!	#NUM!	#NUM!
24	V	0	0	0.556		#NUM!	#NUM!	#NUM!	#NUM!	#NUM!	#NUM!	#NUM!	#NUM!	#NUM!	#NUM!	#NUM!	#NUM!	#NUM!	#NUM!	#NUM!	#NUM!	#NUM!	#NUM!	#NUM!	#NUM!	#NUM!	#NUM!	#NUM!	#NUM!	#NUM!	#NUM!	#NUM!	#NUM!	#NUM!
25	E	0	-1	0		#NUM!	#NUM!	#NUM!	#NUM!	#NUM!	#NUM!	#NUM!	#NUM!	#NUM!	#NUM!	#NUM!	#NUM!	#NUM!	#NUM!	#NUM!	#NUM!	#NUM!	#NUM!	#NUM!	#NUM!	#NUM!	#NUM!	#NUM!	#NUM!	#NUM!	#NUM!	#NUM!	#NUM!	#NUM!
26	T	0	0	0		#NUM!	#NUM!	#NUM!	#NUM!	#NUM!	#NUM!	#NUM!	#NUM!	#NUM!	#NUM!	#NUM!	#NUM!	#NUM!	#NUM!	#NUM!	#NUM!	#NUM!	#NUM!	#NUM!	#NUM!	#NUM!	#NUM!	#NUM!	#NUM!	#NUM!	#NUM!	#NUM!	#NUM!	#NUM!
27	E	0	-1	0		#NUM!	#NUM!	#NUM!	#NUM!	#NUM!	#NUM!	#NUM!	#NUM!	#NUM!	#NUM!	#NUM!	#NUM!	#NUM!	#NUM!	#NUM!	#NUM!	#NUM!	#NUM!	#NUM!	#NUM!	#NUM!	#NUM!	#NUM!	#NUM!	#NUM!	#NUM!	#NUM!	#NUM!	#NUM!
28	P	0	0	0.148		#NUM!	#NUM!	#NUM!	#NUM!	#NUM!	#NUM!	#NUM!	#NUM!	#NUM!	#NUM!	#NUM!	#NUM!	#NUM!	#NUM!	#NUM!	#NUM!	#NUM!	#NUM!	#NUM!	#NUM!	#NUM!	#NUM!	#NUM!	#NUM!	#NUM!	#NUM!	#NUM!	#NUM!	#NUM!
29	E	0	-1	0		#NUM!	#NUM!	#NUM!	#NUM!	#NUM!	#NUM!	#NUM!	#NUM!	#NUM!	#NUM!	#NUM!	#NUM!	#NUM!	#NUM!	#NUM!	#NUM!	#NUM!	#NUM!	#NUM!	#NUM!	#NUM!	#NUM!	#NUM!	#NUM!	#NUM!	#NUM!	#NUM!	#NUM!	#NUM!
30	P	0	0	0.148		#NUM!	#NUM!	0	0	#NUM!	#NUM!	#NUM!	#NUM!	#NUM!	0	0	0	#NUM!	#NUM!	#NUM!	0	0	0	0	0	0	0	#NUM!	#NUM!	#NUM!	#NUM!	#NUM!	#NUM!	#NUM!
31	E	0	-1	0		#NUM!	0	0	#NUM!	#NUM!	#NUM!	#NUM!	#NUM!	0	0	0	#NUM!	#NUM!	#NUM!	0	0	0	0	0	0	0	#NUM!	#NUM!	#NUM!	#NUM!	#NUM!	#NUM!	#NUM!	#NUM!
32	L	0	0	0.944		1.22844	1.66512	0	0	0	0	0	2.16498	2.43225	2.69873	0	0	0	2.88928	3.11188	3.20347	3.15417	3.10243	3.28963	3.23902	0	0	0	0	#NUM!	#NUM!	#NUM!	#NUM!	#NUM!
33	R	1	0	0		1.25667	0	0	0	0	0	1.87096	2.16498	2.45062	0	0	0	2.67207	2.90487	3.00755	2.95551	2.91003	3.10243	3.05747	0	0	0	0	#NUM!	#NUM!	#NUM!	#NUM!	#NUM!	#NUM!
34	Q	0	0	0		#NUM!	#NUM!	#NUM!	#NUM!	#NUM!	0	0	0	#NUM!	#NUM!	#NUM!	0	0	0	0	0	0	0	#NUM!	#NUM!	#NUM!	#NUM!	#NUM!	#NUM!	#NUM!	#NUM!	#NUM!	#NUM!	#NUM!
35	Q	0	0	0		#NUM!	#NUM!	#NUM!	#NUM!	0	0	0	#NUM!	#NUM!	#NUM!	0	0	0	0	0	0	0	#NUM!	#NUM!	#NUM!	#NUM!	#NUM!	#NUM!	#NUM!	#NUM!	#NUM!	#NUM!	#NUM!	#NUM!
36	T	0	0	0		#NUM!	#NUM!	#NUM!	0	0	0	#NUM!	#NUM!	#NUM!	0	0	0	0	0	0	0	#NUM!	#NUM!	#NUM!	#NUM!	#NUM!	#NUM!	#NUM!	#NUM!	#NUM!	#NUM!	#NUM!	#NUM!	#NUM!
37	E	0	-1	0		#NUM!	#NUM!	0	0	0	#NUM!	#NUM!	#NUM!	0	0	0	0	0	0	0	#NUM!	#NUM!	#NUM!	#NUM!	#NUM!	#NUM!	#NUM!	#NUM!	#NUM!	#NUM!	#NUM!	#NUM!	#NUM!	#NUM!
38	W	0	0	1		0	2.14317	2.45398	2.77006	0	0	0	2.95725	3.20207	3.302	3.23597	3.17322	3.37691	3.31513	0	0	0	0	#NUM!	#NUM!	#NUM!	#NUM!	#NUM!	#NUM!	#NUM!	#NUM!	#NUM!	#NUM!	#NUM!
39	Q	0	0	0		1.75484	2.11935	2.45398	0	0	0	2.68993	2.95725	3.06519	3.00203	2.94201	3.15726	3.09985	0	0	0	0	#NUM!	#NUM!	#NUM!	#NUM!	#NUM!	#NUM!	#NUM!	#NUM!	#NUM!	#NUM!	#NUM!	#NUM!
40	S	0	0	0		2.17923	2.53559	0	0	0	2.75882	3.02358	3.13481	3.06519	3.00203	3.21969	3.15726	0	0	0	0	#NUM!	#NUM!	#NUM!	#NUM!	#NUM!	#NUM!	#NUM!	#NUM!	#NUM!	#NUM!	#NUM!	#NUM!	#NUM!
41	G	0	0	0		2.60724	0	0	0	2.82488	3.10102	3.20512	3.13481	3.06519	3.28538	3.21969	0	0	0	0	#NUM!	#NUM!	#NUM!	#NUM!	#NUM!	#NUM!	#NUM!	#NUM!	#NUM!	#NUM!	#NUM!	#NUM!	#NUM!	#NUM!
42	Q	0	0	0		0	0	0	2.90781	3.17528	3.28721	3.20512	3.13481	3.3545	3.28538	0	0	0	0	#NUM!	#NUM!	#NUM!	#NUM!	#NUM!	#NUM!	#NUM!	#NUM!	#NUM!	#NUM!	#NUM!	#NUM!	#NUM!	#NUM!	#NUM!
43	R	1	0	0		0	0	2.98212	3.26849	3.36592	3.28721	3.20512	3.43069	3.3545	0	0	0	0	#NUM!	#NUM!	#NUM!	#NUM!	#NUM!	#NUM!	#NUM!	#NUM!	#NUM!	#NUM!	#NUM!	#NUM!	#NUM!	#NUM!	#NUM!	#NUM!
44	W	0	0	1		#NUM!	0	0	0	0	0	0	0	#NUM!	#NUM!	#NUM!	#NUM!	#NUM!	#NUM!	#NUM!	#NUM!	#NUM!	#NUM!	#NUM!	#NUM!	#NUM!	#NUM!	#NUM!	#NUM!	#NUM!	#NUM!	#NUM!	#NUM!	#NUM!
45	E	0	-1	0		0	0	0	0	0	0	0	#NUM!	#NUM!	#NUM!	#NUM!	#NUM!	#NUM!	#NUM!	#NUM!	#NUM!	#NUM!	#NUM!	#NUM!	#NUM!	#NUM!	#NUM!	#NUM!	#NUM!	#NUM!	#NUM!	#NUM!	#NUM!	#NUM!
46	L	0	0	0.944		3.16836	3.29518	3.18911	3.10965	3.34685	3.26858	0	0	0	0	#NUM!	#NUM!	#NUM!	#NUM!	#NUM!	#NUM!	#NUM!	#NUM!	#NUM!	#NUM!	#NUM!	#NUM!	#NUM!	#NUM!	#NUM!	#NUM!	#NUM!	#NUM!	#NUM!
47	A	0	0	0.148		3.01261	2.92983	2.83553	3.10965	3.02096	0	0	0	0	#NUM!	#NUM!	#NUM!	#NUM!	#NUM!	#NUM!	#NUM!	#NUM!	#NUM!	#NUM!	#NUM!	#NUM!	#NUM!	#NUM!	#NUM!	#NUM!	#NUM!	#NUM!	#NUM!	#NUM!
48	L	0	0	0.944		2.95268	2.87154	3.13435	3.05625	0	0	0	0	#NUM!	#NUM!	#NUM!	#NUM!	#NUM!	#NUM!	#NUM!	#NUM!	#NUM!	#NUM!	#NUM!	#NUM!	#NUM!	#NUM!	#NUM!	#NUM!	#NUM!	#NUM!	#NUM!	#NUM!	#NUM!
49	G	0	0	0		2.56274	2.87154	2.77911	0	0	0	0	#NUM!	#NUM!	#NUM!	#NUM!	#NUM!	#NUM!	#NUM!	#NUM!	#NUM!	#NUM!	#NUM!	#NUM!	#NUM!	#NUM!	#NUM!	#NUM!	#NUM!	#NUM!	#NUM!	#NUM!	#NUM!	#NUM!
50	R	1	0	0		2.95268	2.87154	0	0	0	0	#NUM!	#NUM!	#NUM!	#NUM!	#NUM!	#NUM!	#NUM!	#NUM!	#NUM!	#NUM!	#NUM!	#NUM!	#NUM!	#NUM!	#NUM!	#NUM!	#NUM!	#NUM!	#NUM!	#NUM!	#NUM!	#NUM!	#NUM!
51	F	0	0	0.944		0	#NUM!	#NUM!	#NUM!	#NUM!	#NUM!	#NUM!	#NUM!	#NUM!	#NUM!	#NUM!	#NUM!	#NUM!	#NUM!	#NUM!	#NUM!	#NUM!	#NUM!	#NUM!	#NUM!	#NUM!	#NUM!	#NUM!	#NUM!	#NUM!	#NUM!	#NUM!	#NUM!	#NUM!
52	W	0	0	1		#NUM!	#NUM!	#NUM!	#NUM!	#NUM!	#NUM!	#NUM!	#NUM!	#NUM!	#NUM!	#NUM!	#NUM!	#NUM!	#NUM!	#NUM!	#NUM!	#NUM!	#NUM!	#NUM!	#NUM!	#NUM!	#NUM!	#NUM!	#NUM!	#NUM!	#NUM!	#NUM!	#NUM!	#NUM!
53	D	0	-1	0		#NUM!	#NUM!	#NUM!	#NUM!	#NUM!	#NUM!	#NUM!	#NUM!	#NUM!	#NUM!	#NUM!	#NUM!	#NUM!	#NUM!	#NUM!	#NUM!	#NUM!	#NUM!	#NUM!	#NUM!	#NUM!	#NUM!	#NUM!	#NUM!	#NUM!	#NUM!	#NUM!	#NUM!	#NUM!
54	Y	0	0	0.43		0	0	#NUM!	#NUM!	#NUM!	#NUM!	#NUM!	#NUM!	#NUM!	#NUM!	#NUM!	#NUM!	#NUM!	#NUM!	#NUM!	#NUM!	#NUM!	#NUM!	#NUM!	#NUM!	#NUM!	#NUM!	#NUM!	#NUM!	#NUM!	#NUM!	#NUM!	#NUM!	#NUM!
55	L	0	0	0.944		0	#NUM!	#NUM!	#NUM!	#NUM!	#NUM!	#NUM!	#NUM!	#NUM!	#NUM!	#NUM!	#NUM!	#NUM!	#NUM!	#NUM!	#NUM!	#NUM!	#NUM!	#NUM!	#NUM!	#NUM!	#NUM!	#NUM!	#NUM!	#NUM!	#NUM!	#NUM!	#NUM!	#NUM!
56	R	1	0	0		#NUM!	#NUM!	#NUM!	#NUM!	#NUM!	#NUM!	#NUM!	#NUM!	#NUM!	#NUM!	#NUM!	#NUM!	#NUM!	#NUM!	#NUM!	#NUM!	#NUM!	#NUM!	#NUM!	#NUM!	#NUM!	#NUM!	#NUM!	#NUM!	#NUM!	#NUM!	#NUM!	#NUM!	#NUM!
57	W	0	0	1		#NUM!	#NUM!	#NUM!	#NUM!	#NUM!	#NUM!	#NUM!	#NUM!	#NUM!	#NUM!	#NUM!	#NUM!	#NUM!	#NUM!	#NUM!	#NUM!	#NUM!	#NUM!	#NUM!	#NUM!	#NUM!	#NUM!	#NUM!	#NUM!	#NUM!	#NUM!	#NUM!	#NUM!	#NUM!
58	V	0	0	0.556		#NUM!	#NUM!	#NUM!	#NUM!	#NUM!	#NUM!	#NUM!	#NUM!	#NUM!	#NUM!	#NUM!	#NUM!	#NUM!	#NUM!	#NUM!	#NUM!	#NUM!	#NUM!	#NUM!	#NUM!	#NUM!	#NUM!	#NUM!	#NUM!	#NUM!	#NUM!	#NUM!	#NUM!	#NUM!
59	Q	0	0	0		#NUM!	#NUM!	#NUM!	#NUM!	#NUM!	#NUM!	#NUM!	#NUM!	#NUM!	#NUM!	#NUM!	#NUM!	#NUM!	#NUM!	#NUM!	#NUM!	#NUM!	#NUM!	#NUM!	#NUM!	#NUM!	#NUM!	#NUM!	#NUM!	#NUM!	#NUM!	#NUM!	#NUM!	#NUM!
60	T	0	0	0		#NUM!	#NUM!	#NUM!	#NUM!	#NUM!	#NUM!	#NUM!	#NUM!	#NUM!	#NUM!	#NUM!	#NUM!	#NUM!	#NUM!	#NUM!	#NUM!	#NUM!	#NUM!	#NUM!	#NUM!	#NUM!	#NUM!	#NUM!	#NUM!	#NUM!	#NUM!	#NUM!	#NUM!	#NUM!
61	L	0	0	0.944		#NUM!	#NUM!	#NUM!	#NUM!	#NUM!	#NUM!	#NUM!	#NUM!	#NUM!	#NUM!	#NUM!	#NUM!	#NUM!	#NUM!	#NUM!	#NUM!	#NUM!	#NUM!	#NUM!	#NUM!	#NUM!	#NUM!	#NUM!	#NUM!	#NUM!	#NUM!	#NUM!	#NUM!	#NUM!
62	S	0	0	0		#NUM!	#NUM!	#NUM!	#NUM!	#NUM!	#NUM!	#NUM!	#NUM!	#NUM!	#NUM!	#NUM!	#NUM!	#NUM!	#NUM!	#NUM!	#NUM!	#NUM!	#NUM!	#NUM!	#NUM!	#NUM!	#NUM!	#NUM!	#NUM!	#NUM!	#NUM!	#NUM!	#NUM!	#NUM!
63	E	0	-1	0		#NUM!	#NUM!	#NUM!	#NUM!	#NUM!	#NUM!	#NUM!	#NUM!	#NUM!	#NUM!	#NUM!	#NUM!	#NUM!	#NUM!	#NUM!	#NUM!	#NUM!	#NUM!	#NUM!	#NUM!	#NUM!	#NUM!	#NUM!	#NUM!	#NUM!	#NUM!	#NUM!	#NUM!	#NUM!
64	Q	0	0	0		#NUM!	#NUM!	#NUM!	#NUM!	#NUM!	#NUM!	#NUM!	#NUM!	#NUM!	#NUM!	#NUM!	#NUM!	#NUM!	#NUM!	#NUM!	#NUM!	#NUM!	#NUM!	#NUM!	#NUM!	#NUM!	#NUM!	#NUM!	#NUM!	#NUM!	#NUM!	#NUM!	#NUM!	#NUM!
65	V	0	0	0.556		#NUM!	#NUM!	#NUM!	#NUM!	#NUM!	#NUM!	#NUM!	#NUM!	#NUM!	#NUM!	#NUM!	#NUM!	#NUM!	#NUM!	#NUM!	#NUM!	#NUM!	#NUM!	#NUM!	#NUM!	#NUM!	#NUM!	#NUM!	#NUM!	#NUM!	#NUM!	#NUM!	#NUM!	#NUM!
66	Q	0	0	0		#NUM!	#NUM!	#NUM!	#NUM!	#NUM!	#NUM!	#NUM!	#NUM!	#NUM!	#NUM!	#NUM!	#NUM!	#NUM!	#NUM!	#NUM!	#NUM!	#NUM!	#NUM!	#NUM!	#NUM!	#NUM!	#NUM!	#NUM!	#NUM!	#NUM!	#NUM!	#NUM!	#NUM!	#NUM!
67	E	0	-1	0		#NUM!	#NUM!	#NUM!	#NUM!	#NUM!	#NUM!	#NUM!	#NUM!	#NUM!	#NUM!	#NUM!	#NUM!	#NUM!	#NUM!	#NUM!	#NUM!	#NUM!	#NUM!	#NUM!	#NUM!	#NUM!	#NUM!	#NUM!	#NUM!	#NUM!	#NUM!	#NUM!	#NUM!	#NUM!
68	E	0	-1	0		#NUM!	#NUM!	#NUM!	#NUM!	#NUM!	#NUM!	#NUM!	#NUM!	#NUM!	#NUM!	#NUM!	#NUM!	#NUM!	#NUM!	#NUM!	#NUM!	#NUM!	#NUM!	#NUM!	#NUM!	#NUM!	#NUM!	#NUM!	#NUM!	#NUM!	#NUM!	#NUM!	#NUM!	#NUM!
69	L	0	0	0.944		0	0	0	#NUM!	#NUM!	#NUM!	#NUM!	#NUM!	#NUM!	#NUM!	#NUM!	#NUM!	#NUM!	0	0	#NUM!	#NUM!	#NUM!	#NUM!	#NUM!	#NUM!	#NUM!	#NUM!	#NUM!	#NUM!	#NUM!	#NUM!	#NUM!	#NUM!
70	L	0	0	0.944		0	0	#NUM!	#NUM!	#NUM!	#NUM!	#NUM!	#NUM!	#NUM!	#NUM!	#NUM!	#NUM!	0	0	#NUM!	#NUM!	#NUM!	#NUM!	#NUM!	#NUM!	#NUM!	#NUM!	#NUM!	#NUM!	#NUM!	#NUM!	#NUM!	#NUM!	#NUM!
71	S	0	0	0		0	#NUM!	#NUM!	#NUM!	#NUM!	#NUM!	#NUM!	#NUM!	#NUM!	#NUM!	#NUM!	0	0	#NUM!	#NUM!	#NUM!	#NUM!	#NUM!	#NUM!	#NUM!	#NUM!	#NUM!	#NUM!	#NUM!	#NUM!	#NUM!	#NUM!	#NUM!	#NUM!
72	S	0	0	0		#NUM!	#NUM!	#NUM!	#NUM!	#NUM!	#NUM!	#NUM!	#NUM!	#NUM!	#NUM!	0	0	#NUM!	#NUM!	#NUM!	#NUM!	#NUM!	#NUM!	#NUM!	#NUM!	#NUM!	#NUM!	#NUM!	#NUM!	#NUM!	#NUM!	#NUM!	#NUM!	#NUM!
73	Q	0	0	0		#NUM!	#NUM!	#NUM!	#NUM!	#NUM!	#NUM!	#NUM!	#NUM!	#NUM!	0	0	#NUM!	#NUM!	#NUM!	#NUM!	#NUM!	#NUM!	#NUM!	#NUM!	#NUM!	#NUM!	#NUM!	#NUM!	#NUM!	#NUM!	#NUM!	#NUM!	#NUM!	#NUM!
74	V	0	0	0.556		#NUM!	#NUM!	#NUM!	#NUM!	#NUM!	#NUM!	#NUM!	#NUM!	0	0	#NUM!	#NUM!	#NUM!	#NUM!	#NUM!	#NUM!	#NUM!	#NUM!	#NUM!	#NUM!	#NUM!	#NUM!	#NUM!	#NUM!	#NUM!	#NUM!	#NUM!	#NUM!	#NUM!
75	T	0	0	0		#NUM!	#NUM!	#NUM!	#NUM!	#NUM!	#NUM!	#NUM!	0	0	#NUM!	#NUM!	#NUM!	#NUM!	#NUM!	#NUM!	#NUM!	#NUM!	#NUM!	#NUM!	#NUM!	#NUM!	#NUM!	#NUM!	#NUM!	#NUM!	#NUM!	#NUM!	#NUM!	#NUM!
76	Q	0	0	0		#NUM!	#NUM!	#NUM!	#NUM!	#NUM!	#NUM!	0	0	#NUM!	#NUM!	#NUM!	#NUM!	#NUM!	#NUM!	#NUM!	#NUM!	#NUM!	#NUM!	#NUM!	#NUM!	#NUM!	#NUM!	#NUM!	#NUM!	#NUM!	#NUM!	#NUM!	#NUM!	#NUM!
77	E	0	-1	0		#NUM!	#NUM!	#NUM!	#NUM!	#NUM!	0	0	#NUM!	#NUM!	#NUM!	#NUM!	#NUM!	#NUM!	#NUM!	#NUM!	#NUM!	#NUM!	#NUM!	#NUM!	#NUM!	#NUM!	#NUM!	#NUM!	#NUM!	#NUM!	#NUM!	#NUM!	#NUM!	#NUM!
78	L	0	0	0.944		#NUM!	0	0	0	2.23528	2.18301	0	0	#NUM!	#NUM!	#NUM!	#NUM!	#NUM!	#NUM!	#NUM!	#NUM!	#NUM!	#NUM!	#NUM!	#NUM!	#NUM!	#NUM!	#NUM!	#NUM!	#NUM!	#NUM!	#NUM!	#NUM!	#NUM!
79	R	1	0	0		0	0	0	1.92652	1.87157	0	0	#NUM!	#NUM!	#NUM!	#NUM!	#NUM!	#NUM!	#NUM!	#NUM!	#NUM!	#NUM!	#NUM!	#NUM!	#NUM!	#NUM!	#NUM!	#NUM!	#NUM!	#NUM!	#NUM!	#NUM!	#NUM!	#NUM!
80	A	0	0	0.148		#NUM!	#NUM!	0	0	#NUM!	#NUM!	#NUM!	#NUM!	#NUM!	#NUM!	#NUM!	#NUM!	#NUM!	#NUM!	#NUM!	#NUM!	#NUM!	#NUM!	#NUM!	#NUM!	#NUM!	#NUM!	#NUM!	#NUM!	#NUM!	#NUM!	#NUM!	#NUM!	#NUM!
81	L	0	0	0.944		#NUM!	0	0	#NUM!	#NUM!	#NUM!	#NUM!	#NUM!	#NUM!	#NUM!	#NUM!	#NUM!	#NUM!	#NUM!	#NUM!	#NUM!	#NUM!	#NUM!	#NUM!	#NUM!	#NUM!	#NUM!	#NUM!	#NUM!	#NUM!	#NUM!	#NUM!	#NUM!	#NUM!
82	M	0	0	0.592		0	0	#NUM!	#NUM!	#NUM!	#NUM!	#NUM!	#NUM!	#NUM!	#NUM!	#NUM!	#NUM!	#NUM!	#NUM!	#NUM!	#NUM!	#NUM!	#NUM!	#NUM!	#NUM!	#NUM!	#NUM!	#NUM!	#NUM!	#NUM!	#NUM!	#NUM!	#NUM!	#NUM!
83	D	0	-1	0		0	#NUM!	#NUM!	#NUM!	#NUM!	#NUM!	#NUM!	#NUM!	#NUM!	#NUM!	#NUM!	#NUM!	#NUM!	#NUM!	#NUM!	#NUM!	#NUM!	#NUM!	#NUM!	#NUM!	#NUM!	#NUM!	#NUM!	#NUM!	#NUM!	#NUM!	#NUM!	#NUM!	#NUM!
84	E	0	-1	0		0	0	#NUM!	#NUM!	#NUM!	#NUM!	#NUM!	#NUM!	#NUM!	#NUM!	#NUM!	#NUM!	#NUM!	#NUM!	#NUM!	#NUM!	#NUM!	#NUM!	#NUM!	#NUM!	#NUM!	#NUM!	#NUM!	#NUM!	#NUM!	#NUM!	#NUM!	#NUM!	#NUM!
85	T	0	0	0		1.76501	0	#NUM!	#NUM!	#NUM!	#NUM!	#NUM!	#NUM!	#NUM!	#NUM!	#NUM!	#NUM!	#NUM!	#NUM!	#NUM!	#NUM!	#NUM!	0	#NUM!	#NUM!	#NUM!	#NUM!	#NUM!	#NUM!	#NUM!	0	0	0	0
86	M	0	0	0.592		0	#NUM!	#NUM!	#NUM!	#NUM!	#NUM!	#NUM!	#NUM!	#NUM!	#NUM!	#NUM!	#NUM!	#NUM!	#NUM!	#NUM!	#NUM!	0	#NUM!	#NUM!	#NUM!	#NUM!	#NUM!	#NUM!	#NUM!	0	0	0	0	#NUM!
87	K	1	0	0		#NUM!	#NUM!	#NUM!	#NUM!	#NUM!	#NUM!	#NUM!	#NUM!	#NUM!	#NUM!	#NUM!	#NUM!	#NUM!	#NUM!	#NUM!	0	#NUM!	#NUM!	#NUM!	#NUM!	#NUM!	#NUM!	#NUM!	0	0	0	0	#NUM!	#NUM!
88	E	0	-1	0		#NUM!	#NUM!	#NUM!	#NUM!	#NUM!	#NUM!	#NUM!	#NUM!	#NUM!	#NUM!	#NUM!	#NUM!	#NUM!	#NUM!	#NUM!	#NUM!	#NUM!	#NUM!	#NUM!	#NUM!	#NUM!	#NUM!	#NUM!	#NUM!	#NUM!	#NUM!	#NUM!	#NUM!	#NUM!
89	L	0	0	0.944		#NUM!	#NUM!	#NUM!	#NUM!	#NUM!	#NUM!	#NUM!	#NUM!	#NUM!	#NUM!	#NUM!	#NUM!	#NUM!	0	#NUM!	#NUM!	#NUM!	#NUM!	#NUM!	#NUM!	#NUM!	0	0	0	0	#NUM!	#NUM!	#NUM!	#NUM!
90	K	1	0	0		#NUM!	#NUM!	#NUM!	#NUM!	#NUM!	#NUM!	#NUM!	#NUM!	#NUM!	#NUM!	#NUM!	#NUM!	0	#NUM!	#NUM!	#NUM!	#NUM!	#NUM!	#NUM!	#NUM!	0	0	0	0	#NUM!	#NUM!	#NUM!	#NUM!	#NUM!
91	A	0	0	0.148		#NUM!	#NUM!	#NUM!	#NUM!	#NUM!	#NUM!	#NUM!	#NUM!	#NUM!	#NUM!	#NUM!	#NUM!	#NUM!	#NUM!	#NUM!	#NUM!	#NUM!	#NUM!	#NUM!	#NUM!	#NUM!	#NUM!	#NUM!	#NUM!	#NUM!	#NUM!	#NUM!	#NUM!	#NUM!
92	Y	0	0	0.43		#NUM!	#NUM!	#NUM!	#NUM!	#NUM!	#NUM!	#NUM!	#NUM!	#NUM!	#NUM!	#NUM!	#NUM!	#NUM!	#NUM!	#NUM!	#NUM!	#NUM!	#NUM!	#NUM!	#NUM!	#NUM!	#NUM!	#NUM!	#NUM!	#NUM!	#NUM!	#NUM!	#NUM!	#NUM!
93	K	1	0	0		#NUM!	#NUM!	#NUM!	#NUM!	#NUM!	#NUM!	#NUM!	#NUM!	#NUM!	#NUM!	#NUM!	#NUM!	#NUM!	#NUM!	#NUM!	#NUM!	#NUM!	#NUM!	#NUM!	#NUM!	#NUM!	#NUM!	#NUM!	#NUM!	#NUM!	#NUM!	#NUM!	#NUM!	#NUM!
94	S	0	0	0		#NUM!	#NUM!	#NUM!	#NUM!	#NUM!	#NUM!	#NUM!	#NUM!	#NUM!	#NUM!	#NUM!	#NUM!	#NUM!	#NUM!	#NUM!	#NUM!	#NUM!	#NUM!	#NUM!	#NUM!	#NUM!	#NUM!	#NUM!	#NUM!	#NUM!	#NUM!	#NUM!	#NUM!	#NUM!
95	E	0	-1	0		#NUM!	#NUM!	#NUM!	#NUM!	#NUM!	#NUM!	#NUM!	#NUM!	#NUM!	#NUM!	#NUM!	#NUM!	#NUM!	#NUM!	#NUM!	#NUM!	#NUM!	#NUM!	#NUM!	#NUM!	#NUM!	#NUM!	#NUM!	#NUM!	#NUM!	#NUM!	#NUM!	#NUM!	#NUM!
96	L	0	0	0.944		#NUM!	#NUM!	#NUM!	#NUM!	#NUM!	#NUM!	#NUM!	#NUM!	#NUM!	#NUM!	#NUM!	#NUM!	#NUM!	#NUM!	#NUM!	#NUM!	#NUM!	#NUM!	#NUM!	#NUM!	#NUM!	#NUM!	#NUM!	#NUM!	#NUM!	#NUM!	#NUM!	#NUM!	#NUM!
97	E	0	-1	0		#NUM!	#NUM!	#NUM!	#NUM!	#NUM!	#NUM!	#NUM!	#NUM!	#NUM!	#NUM!	#NUM!	#NUM!	#NUM!	#NUM!	#NUM!	#NUM!	#NUM!	#NUM!	#NUM!	#NUM!	#NUM!	#NUM!	#NUM!	#NUM!	#NUM!	#NUM!	#NUM!	#NUM!	#NUM!
98	E	0	-1	0		#NUM!	#NUM!	#NUM!	#NUM!	0	#NUM!	#NUM!	#NUM!	#NUM!	#NUM!	#NUM!	#NUM!	0	0	0	0	#NUM!	#NUM!	#NUM!	#NUM!	#NUM!	#NUM!	#NUM!	#NUM!	#NUM!	#NUM!	#NUM!	#NUM!	#NUM!
99	Q	0	0	0		0	0	0	1.54741	0	0	0	0	0	0	0	1.76372	2.03126	1.9941	2.00521	0	0	#NUM!	#NUM!	#NUM!	#NUM!	#NUM!	#NUM!	#NUM!	#NUM!	#NUM!	#NUM!	0	0
100	L	0	0	0.944		0	0	1.58696	0	0	0	0	0	0	0	1.79859	2.06888	2.03126	2.0392	0	0	#NUM!	#NUM!	#NUM!	#NUM!	#NUM!	#NUM!	#NUM!	#NUM!	#NUM!	#NUM!	0	0	#NUM!
101	T	0	0	0		0	1.19468	0	0	0	0	0	0	0	1.50327	1.79859	1.76372	1.77943	0	0	#NUM!	#NUM!	#NUM!	#NUM!	#NUM!	#NUM!	#NUM!	#NUM!	#NUM!	#NUM!	0	0	#NUM!	#NUM!
102	P	0	0	0.148		1.22844	0	0	0	0	0	0	0	1.5349	1.83529	1.79859	1.81238	0	0	#NUM!	#NUM!	#NUM!	#NUM!	#NUM!	#NUM!	#NUM!	#NUM!	#NUM!	#NUM!	0	0	#NUM!	#NUM!	#NUM!
103	V	0	0	0.556		0	0	0	0	0	0	0	1.51373	1.82183	1.78429	1.79859	0	0	#NUM!	#NUM!	#NUM!	#NUM!	#NUM!	#NUM!	#NUM!	#NUM!	#NUM!	#NUM!	0	0	#NUM!	#NUM!	#NUM!	#NUM!
104	A	0	0	0.148		0	0	0	0	0	0	1.3274	1.65958	1.62273	1.64176	0	0	#NUM!	#NUM!	#NUM!	#NUM!	#NUM!	#NUM!	#NUM!	#NUM!	#NUM!	#NUM!	0	0	#NUM!	#NUM!	#NUM!	#NUM!	#NUM!
105	E	0	-1	0		0	0	0	0	0	1.29971	1.64032	1.60434	1.62273	0	0	#NUM!	#NUM!	#NUM!	#NUM!	#NUM!	#NUM!	#NUM!	#NUM!	#NUM!	#NUM!	0	0	#NUM!	#NUM!	#NUM!	#NUM!	#NUM!	#NUM!
106	E	0	-1	0		1.34834	1.38191	1.33743	1.3699	2.16195	2.73296	2.66471	2.696	1.62273	1.79673	0	#NUM!	#NUM!	#NUM!	#NUM!	0	0	0	0	0	2.21855	2.18682	0	0	0	0	0	0	0
107	T	0	0	0		2.30835	2.24492	2.28228	2.9558	3.71685	3.62993	3.66114	2.696	2.9802	1.79673	0	0	0	0	1.86926	2.11401	2.238	2.20129	2.28493	3.65477	3.60404	2.18682	2.29677	2.26609	2.27283	2.38405	2.57071	2.54038	2.51033
108	R	1	0	0		2.30835	2.35819	3.03133	3.82596	3.71685	3.75491	2.75647	3.04789	1.83453	0	0	0	0	1.90095	2.15124	2.27298	2.238	2.31853	3.71188	3.65477	2.21855	2.32776	2.29677	2.30226	2.4143	2.6027	2.57071	2.54038	2.51033
109	A	0	0	0.148		1.49265	2.35819	2.95417	2.88056	2.89476	1.74026	1.91828	0	#NUM!	#NUM!	#NUM!	#NUM!	0	0	0	0	0	2.31853	2.28493	0	0	0	0	0	0	0	0	0	0
110	R	1	0	0		2.30835	2.9464	2.85157	2.88056	1.72262	1.91126	0	#NUM!	#NUM!	#NUM!	#NUM!	0	0	0	0	0	2.31635	2.27835	0	0	0	0	0	0	0	0	0	0	#NUM!
111	L	0	0	0.944		1.86497	1.81372	1.8185	0	0	#NUM!	#NUM!	#NUM!	#NUM!	#NUM!	#NUM!	#NUM!	#NUM!	#NUM!	#NUM!	0	0	#NUM!	#NUM!	#NUM!	#NUM!	#NUM!	#NUM!	#NUM!	#NUM!	#NUM!	#NUM!	#NUM!	#NUM!
112	S	0	0	0		1.42095	1.45164	0	0	#NUM!	#NUM!	#NUM!	#NUM!	#NUM!	#NUM!	#NUM!	#NUM!	#NUM!	#NUM!	0	0	#NUM!	#NUM!	#NUM!	#NUM!	#NUM!	#NUM!	#NUM!	#NUM!	#NUM!	#NUM!	#NUM!	#NUM!	#NUM!
113	K	1	0	0		1.49265	0	0	#NUM!	#NUM!	#NUM!	#NUM!	#NUM!	#NUM!	#NUM!	#NUM!	#NUM!	#NUM!	0	0	#NUM!	#NUM!	#NUM!	#NUM!	#NUM!	#NUM!	#NUM!	#NUM!	#NUM!	#NUM!	#NUM!	#NUM!	#NUM!	#NUM!
114	E	0	-1	0		#NUM!	#NUM!	#NUM!	#NUM!	#NUM!	#NUM!	#NUM!	#NUM!	#NUM!	#NUM!	#NUM!	#NUM!	#NUM!	#NUM!	#NUM!	#NUM!	#NUM!	#NUM!	#NUM!	#NUM!	#NUM!	#NUM!	#NUM!	#NUM!	#NUM!	#NUM!	#NUM!	#NUM!	#NUM!
115	L	0	0	0.944		0	#NUM!	#NUM!	#NUM!	#NUM!	#NUM!	#NUM!	#NUM!	#NUM!	#NUM!	#NUM!	0	0	#NUM!	#NUM!	#NUM!	#NUM!	#NUM!	#NUM!	#NUM!	#NUM!	#NUM!	#NUM!	#NUM!	#NUM!	#NUM!	#NUM!	#NUM!	#NUM!
116	Q	0	0	0		#NUM!	#NUM!	#NUM!	#NUM!	#NUM!	#NUM!	#NUM!	#NUM!	#NUM!	#NUM!	0	0	#NUM!	#NUM!	#NUM!	#NUM!	#NUM!	#NUM!	#NUM!	#NUM!	#NUM!	#NUM!	#NUM!	#NUM!	#NUM!	#NUM!	#NUM!	#NUM!	#NUM!
117	A	0	0	0.148		#NUM!	#NUM!	#NUM!	#NUM!	#NUM!	#NUM!	#NUM!	#NUM!	#NUM!	0	0	#NUM!	#NUM!	#NUM!	#NUM!	#NUM!	#NUM!	#NUM!	#NUM!	#NUM!	#NUM!	#NUM!	#NUM!	#NUM!	#NUM!	#NUM!	#NUM!	#NUM!	#NUM!
118	A	0	0	0.148		#NUM!	#NUM!	#NUM!	#NUM!	#NUM!	#NUM!	#NUM!	#NUM!	0	0	#NUM!	#NUM!	#NUM!	#NUM!	#NUM!	#NUM!	#NUM!	#NUM!	#NUM!	#NUM!	#NUM!	#NUM!	#NUM!	#NUM!	#NUM!	#NUM!	#NUM!	#NUM!	#NUM!
119	Q	0	0	0		#NUM!	#NUM!	#NUM!	#NUM!	#NUM!	#NUM!	#NUM!	0	0	#NUM!	#NUM!	#NUM!	#NUM!	#NUM!	#NUM!	#NUM!	#NUM!	#NUM!	#NUM!	#NUM!	#NUM!	#NUM!	#NUM!	#NUM!	#NUM!	#NUM!	#NUM!	#NUM!	#NUM!
120	A	0	0	0.148		#NUM!	#NUM!	#NUM!	#NUM!	#NUM!	#NUM!	0	0	#NUM!	#NUM!	#NUM!	#NUM!	#NUM!	#NUM!	#NUM!	#NUM!	#NUM!	#NUM!	#NUM!	#NUM!	#NUM!	#NUM!	#NUM!	#NUM!	#NUM!	#NUM!	#NUM!	#NUM!	#NUM!
121	R	1	0	0		#NUM!	#NUM!	#NUM!	#NUM!	#NUM!	0	0	#NUM!	#NUM!	#NUM!	#NUM!	#NUM!	#NUM!	#NUM!	#NUM!	#NUM!	#NUM!	#NUM!	#NUM!	#NUM!	#NUM!	#NUM!	#NUM!	#NUM!	#NUM!	#NUM!	#NUM!	#NUM!	0
122	L	0	0	0.944		#NUM!	#NUM!	#NUM!	#NUM!	#NUM!	#NUM!	#NUM!	#NUM!	#NUM!	#NUM!	#NUM!	#NUM!	#NUM!	#NUM!	#NUM!	#NUM!	#NUM!	#NUM!	#NUM!	#NUM!	#NUM!	#NUM!	#NUM!	#NUM!	#NUM!	#NUM!	#NUM!	#NUM!	0
123	G	0	0	0		#NUM!	#NUM!	#NUM!	#NUM!	#NUM!	#NUM!	#NUM!	#NUM!	#NUM!	#NUM!	#NUM!	#NUM!	#NUM!	#NUM!	#NUM!	#NUM!	#NUM!	#NUM!	#NUM!	#NUM!	#NUM!	#NUM!	#NUM!	#NUM!	#NUM!	#NUM!	#NUM!	0	0
124	A	0	0	0.148		#NUM!	#NUM!	#NUM!	#NUM!	#NUM!	#NUM!	#NUM!	#NUM!	#NUM!	#NUM!	#NUM!	#NUM!	#NUM!	#NUM!	#NUM!	#NUM!	#NUM!	#NUM!	#NUM!	#NUM!	#NUM!	#NUM!	#NUM!	#NUM!	#NUM!	#NUM!	0	0	2.77307
125	D	0	-1	0		#NUM!	#NUM!	#NUM!	#NUM!	#NUM!	#NUM!	#NUM!	#NUM!	#NUM!	#NUM!	#NUM!	#NUM!	#NUM!	#NUM!	#NUM!	#NUM!	#NUM!	#NUM!	#NUM!	#NUM!	#NUM!	#NUM!	#NUM!	#NUM!	#NUM!	0	0	2.77393	4.45296
126	M	0	0	0.592		0	0	#NUM!	#NUM!	#NUM!	#NUM!	#NUM!	#NUM!	#NUM!	#NUM!	#NUM!	#NUM!	#NUM!	#NUM!	#NUM!	#NUM!	#NUM!	#NUM!	#NUM!	#NUM!	#NUM!	#NUM!	#NUM!	0	2.66169	2.84197	4.56007	5.98521	7.23385
127	E	0	-1	0		0	#NUM!	#NUM!	#NUM!	#NUM!	#NUM!	#NUM!	#NUM!	#NUM!	#NUM!	#NUM!	#NUM!	#NUM!	#NUM!	#NUM!	#NUM!	#NUM!	#NUM!	#NUM!	#NUM!	#NUM!	#NUM!	0	2.55642	2.74286	4.39994	5.7722	6.97658	7.434
128	D	0	-1	0		0	0	0	0	0	0	0	0	0	0	#NUM!	#NUM!	#NUM!	#NUM!	#NUM!	0	0	0	0	0	0	2.62599	4.20915	4.51347	5.91818	7.14773	8.25345	8.79481	9.31073
129	V	0	0	0.556		1.8481	1.79732	1.80277	1.99962	2.30328	2.24942	2.19324	2.14513	2.09749	0	#NUM!	#NUM!	0	0	2.31473	2.53842	2.53944	2.49779	2.5003	2.70159	4.32783	5.66602	6.07598	7.33216	8.46218	9.49362	10.1114	10.7048	11.7835
130	C	0	0	0.197		1.58962	1.61379	1.81808	2.15415	2.09271	2.04377	1.99273	1.94902	0	#NUM!	#NUM!	0	0	2.18949	2.42594	2.42531	2.38799	2.3887	2.60107	4.16044	5.4492	5.86945	7.08329	8.17017	9.1637	9.80092	10.4093	11.4585	10.1648
131	G	0	0	0		1.56635	1.79155	2.1291	2.07605	2.01684	1.96968	1.92049	0	#NUM!	#NUM!	0	0	2.17018	2.40981	2.41196	2.37023	2.37453	2.58753	4.14254	5.41747	5.85006	7.05279	8.13539	9.11935	9.76762	10.3859	11.4272	10.1372	10.1282
132	R	1	0	0		1.84216	2.19991	2.1291	2.07605	2.01684	1.96968	0	#NUM!	#NUM!	0	0	2.21037	2.45471	2.45285	2.41196	2.41164	2.63068	4.20345	5.50212	5.9324	7.15513	8.24514	9.24283	9.89408	10.5177	11.5693	10.2583	10.2494	8.91465
133	L	0	0	0.944		0	0	0	0	0	#NUM!	#NUM!	#NUM!	#NUM!	#NUM!	0	0	0	0	0	0	2.63068	4.20345	4.53629	5.9324	7.15513	8.24514	8.82652	9.37739	10.5177	9.14151	9.12909	7.71675	6.23462
134	V	0	0	0.556		0	0	0	0	#NUM!	#NUM!	#NUM!	#NUM!	#NUM!	0	0	0	0	0	0	2.41164	3.85744	4.20345	5.50212	6.62603	7.63871	8.24514	8.82652	9.89408	8.59729	8.59257	7.25966	5.86548	6.23462
135	Q	0	0	0		0	0	0	#NUM!	#NUM!	#NUM!	#NUM!	#NUM!	0	0	0	0	0	0	2.29482	3.66344	4.02976	5.26454	6.34567	7.30434	7.93913	8.53478	9.56751	8.30866	8.30802	7.01751	5.66704	6.04886	5.97731
136	Y	0	0	0.43		0	0	#NUM!	#NUM!	#NUM!	#NUM!	#NUM!	0	0	0	0	0	0	2.33372	3.72794	4.09274	5.35234	6.43899	7.41847	8.05089	8.65861	9.69659	8.42117	8.41558	7.10658	5.73754	6.1211	6.04886	7.31077
137	R	1	0	0		0	#NUM!	#NUM!	#NUM!	#NUM!	#NUM!	0	0	0	0	0	0	2.24761	3.58446	3.96731	5.17821	6.23594	7.1706	7.8336	8.45011	9.46714	8.21364	8.21371	6.93204	5.59522	5.98894	5.91535	7.14961	8.25946
138	G	0	0	0		#NUM!	#NUM!	#NUM!	#NUM!	#NUM!	#NUM!	#NUM!	#NUM!	#NUM!	#NUM!	#NUM!	0	2.24761	2.48356	3.96731	5.17821	6.23594	6.7993	7.34107	8.45011	7.12779	7.12069	5.7444	4.26717	4.56629	4.50906	5.91535	7.14961	7.60183
139	E	0	-1	0		#NUM!	#NUM!	#NUM!	#NUM!	#NUM!	#NUM!	#NUM!	#NUM!	#NUM!	#NUM!	0	2.28923	2.52985	4.03456	5.26938	6.3334	6.91269	7.44902	8.58215	7.22812	7.22401	5.8219	4.32495	4.62541	4.56629	5.98894	7.23499	7.69281	7.68511
140	V	0	0	0.556		#NUM!	#NUM!	#NUM!	0	0	0	0	0	0	2.38213	3.79241	4.18585	5.45857	6.55416	7.53449	8.20766	8.85358	9.89379	8.58215	8.56418	7.22401	5.8219	6.22666	6.14348	7.41796	8.56336	9.10077	9.0919	9.34783
141	Q	0	0	0		#NUM!	#NUM!	0	0	0	0	0	0	2.24784	3.57639	3.98986	5.19657	6.2403	7.16182	7.87313	8.53219	9.54448	8.26309	8.26071	6.95739	5.60943	6.02399	5.9438	7.17266	8.2781	8.83223	8.82446	9.0919	9.26577
142	A	0	0	0.148		#NUM!	0	0	0	0	0	0	2.2989	3.65163	4.07126	5.29933	6.35585	7.29529	8.00659	8.68242	9.69365	8.40089	8.38219	7.06611	5.68839	6.11139	6.02399	7.26978	8.38527	8.94432	8.93424	9.20048	9.37668	9.26577
143	M	0	0	0.592		0	0	0	0	0	0	2.29847	3.65197	4.07875	5.30578	6.35967	7.29067	8.02244	8.70187	9.72164	8.40877	8.40089	7.06815	5.69519	6.11832	6.0334	7.27383	8.39035	8.95517	8.94432	9.21399	9.38972	9.27891	9.26577
144	L	0	0	0.944		0	0	0	0	0	2.14092	3.39108	3.84769	4.997	5.98584	6.85789	7.62188	8.33873	9.30053	8.04972	8.03574	6.7679	5.44269	5.88995	5.79933	6.99462	8.06019	8.64776	8.63845	8.91915	9.10317	8.99131	8.98403	8.87777
145	G	0	0	0		0	0	0	0	1.8265	2.89776	3.39108	4.40524	5.26832	6.03209	6.85789	7.62188	8.50199	7.3464	7.35491	6.18245	4.97701	5.44269	5.36381	6.45947	7.44669	8.06019	8.06281	8.35927	8.55774	8.45048	8.44852	8.34881	8.34925
146	Q	0	0	0		0	0	0	1.88011	2.96715	3.47794	4.50404	5.38798	6.15899	6.99781	7.77261	8.65942	7.48331	7.47959	6.2913	5.05479	5.53346	5.44269	6.56041	7.55151	8.17714	8.17159	8.47246	8.66853	8.55774	8.55362	8.44852	8.44918	9.48581
147	S	0	0	0		0	0	1.92816	3.05426	3.56122	4.6194	5.50883	6.29888	7.14502	7.93119	8.83067	7.62188	7.61898	6.39795	5.14379	5.61994	5.53346	6.65688	7.66951	8.29224	8.29015	8.58677	8.78591	8.66853	8.66218	8.55362	8.55009	9.59934	8.34925
148	T	0	0	0		0	1.99229	3.13231	3.66576	4.73002	5.64992	6.44016	7.30731	8.09804	9.01083	7.77261	7.76006	6.51718	5.23099	5.71889	5.61994	6.7679	7.7823	8.42181	8.40685	8.71136	8.90444	8.78591	8.77433	8.66218	8.65645	9.71398	8.44918	8.34925
149	E	0	-1	0		2.04858	3.23648	3.75944	4.86887	5.78522	6.6051	7.4712	8.28197	9.2004	7.93119	7.91352	6.63786	5.32847	5.81583	5.71889	6.87367	7.91208	8.54566	8.53821	8.83398	9.03364	8.90444	8.89314	8.77433	8.76632	9.83483	8.55009	8.44918	8.44814
150	E	0	-1	0		4.42016	5.15936	6.10723	6.96181	7.68393	8.70564	9.62041	10.4815	9.2004	9.1742	7.91352	6.63786	7.24583	7.11327	8.17723	9.12962	9.87087	9.84314	10.1934	10.4078	10.2634	10.24	10.1037	10.0886	11.0945	9.83483	9.71398	9.71304	8.44814
151	L	0	0	0.944		6.48864	7.37717	8.11163	8.81073	9.9298	10.9911	11.7666	10.4815	10.4345	9.1742	7.91352	8.62767	8.47081	9.44785	10.3489	11.1674	11.1476	11.5218	11.7749	11.5937	11.5723	11.4068	11.3903	12.3392	11.0945	10.9554	10.949	9.71304	10.6918
152	R	1	0	0		6.32021	6.98325	7.52856	8.81073	9.9298	10.6477	9.45541	9.44398	8.28969	7.14612	7.91352	7.76006	8.65613	9.46602	10.3489	10.3278	10.748	11.007	10.8475	10.825	10.6748	10.662	11.5508	10.3795	10.2469	10.2508	9.08917	10.0053	9.88699
153	V	0	0	0.556		6.32021	6.98325	8.11163	9.17579	9.9298	8.70564	8.66813	7.46218	6.24129	6.90724	6.76913	7.76006	8.65613	9.44785	9.43467	9.79943	10.0459	9.88114	9.86961	9.71776	9.71028	10.662	9.444	9.31783	9.31904	8.09967	9.08917	8.98191	9.59815
154	R	1	0	0		6.29965	7.56569	8.65126	9.39687	8.19511	8.19183	7.03025	5.88167	6.57775	6.44222	7.38076	8.22287	9.05702	9.04029	9.43467	9.68041	9.53144	9.51045	9.37262	9.3593	10.281	9.09738	8.97628	8.97977	7.80283	8.7539	8.64633	9.28415	9.17434
155	L	0	0	0.944		6.84734	7.86795	8.65126	7.42495	7.38297	6.16761	4.91673	5.50014	5.37799	6.44222	7.38076	8.11946	8.1054	8.44501	8.67056	8.52053	8.51054	8.37094	8.36662	9.3593	8.12355	8.00736	8.01087	6.76085	7.80283	7.70503	8.26935	8.17176	8.17481
156	A	0	0	0.148		6.84734	7.56569	6.44485	6.46633	5.37347	4.29063	4.91673	4.80888	5.75105	6.5848	7.38076	7.37759	7.75405	7.99423	7.86097	7.851	7.73019	7.72496	8.64935	7.49588	7.39183	7.40033	6.24589	7.20427	7.11219	7.70503	7.61036	7.62355	8.11758
157	S	0	0	0		7.55242	6.46485	6.44485	5.37547	4.26967	4.92671	4.80368	5.74642	6.56872	7.385	7.38076	7.76006	8.0098	7.86326	7.86097	7.72496	7.73019	8.63841	7.4932	7.37791	7.39183	6.23245	7.18912	7.09308	7.69559	7.59914	7.61036	8.11366	9.10912
158	H	0	0	0.148		6.64751	6.65919	5.51284	4.39501	5.04468	4.92671	5.87531	6.71792	7.54036	7.53134	7.91352	8.15812	8.0098	7.99423	7.86097	7.851	8.78247	7.60338	7.4932	7.49588	6.32288	7.28611	7.18912	7.79522	7.69559	7.70503	8.21056	9.21815	8.0177
159	L	0	0	0.944		6.64751	5.52995	4.37578	5.06984	4.92525	5.88313	6.70598	7.55804	7.54036	7.93119	8.18031	8.02168	8.0098	7.86326	7.86097	8.77654	7.60609	7.48132	7.4932	6.31097	7.2755	7.17144	7.79029	7.68622	7.69559	8.20882	9.21166	8.01227	8.99528
160	R	1	0	0		4.5626	3.62789	4.37578	4.26675	5.06977	5.78826	6.70598	6.71792	7.14502	7.4266	7.27811	7.27742	7.14511	7.14911	7.98691	6.90831	6.802	6.81591	5.74575	6.61378	6.52198	7.17144	7.07598	7.09308	7.63383	8.56431	7.44553	8.35924	8.99528
161	K	1	0	0		2.80861	3.40409	3.29452	4.26675	5.06977	5.88313	5.87531	6.25058	6.48626	6.35262	6.34812	6.22501	6.22922	7.14911	6.01333	5.90928	5.92747	4.76683	5.74575	5.65735	6.22337	6.13436	6.14949	6.61443	7.63383	6.44805	7.44553	8.01227	7.9175
162	L	0	0	0.944		2.15467	2.09546	3.29452	4.26675	4.92525	4.92671	5.22512	5.42365	5.30319	5.29614	5.19024	5.18735	6.22922	4.99986	4.91652	4.92207	3.64879	4.76683	4.69775	5.15987	5.08825	5.09568	5.48121	6.61443	5.33886	6.44805	6.93544	6.85359	6.85824
163	R	1	0	0		1.7289	2.73143	3.51112	4.26675	4.26967	4.6194	4.83583	4.72974	4.73265	4.63514	4.64548	5.57164	4.47257	4.39075	4.41278	3.26488	4.26969	4.19966	4.69775	4.62547	4.64485	5.04966	6.09395	4.91587	5.93569	6.44805	6.36882	6.38224	6.85824
164	K	1	0	0		1.7289	2.73143	3.29452	3.30899	3.56122	3.73413	3.64088	3.64413	3.5632	3.56893	4.64548	3.42975	3.36739	3.37869	2.04516	3.26488	3.21464	3.58894	3.53692	3.54633	3.85704	5.04966	3.75127	4.91587	5.33886	5.27195	5.28046	5.67444	5.86866
165	R	1	0	0		1.7289	2.09546	2.08898	2.25654	2.35367	2.29863	2.29354	2.24323	2.24315	3.56893	2.15301	2.11126	2.11859	0	2.04516	2.00977	2.24609	2.20925	2.21713	2.40771	3.85704	2.34033	3.75127	4.07166	4.01962	4.02511	4.32329	4.47139	2.71991
166	L	0	0	0.944		0	0	0	0	0	0	0	0	2.24315	0	0	0	#NUM!	0	0	0	0	0	0	2.40771	0	2.34033	2.54034	2.5064	2.50919	2.69441	2.78533	0	0
167	L	0	0	0.944		0	0	0	0	0	0	0	1.96436	0	0	0	#NUM!	0	0	0	0	0	0	2.19424	0	2.13049	2.34033	2.30918	2.31445	2.50919	2.6059	0	0	0
168	R	1	0	0		0	0	0	0	0	0	1.6564	0	0	0	#NUM!	0	0	0	0	0	0	1.96419	0	1.90595	2.13049	2.10002	2.10967	2.31445	2.41762	0	0	0	2.3026
169	D	0	-1	0		#NUM!	#NUM!	#NUM!	#NUM!	#NUM!	0	#NUM!	#NUM!	#NUM!	#NUM!	#NUM!	#NUM!	#NUM!	#NUM!	#NUM!	#NUM!	0	#NUM!	0	0	0	0	0	0	#NUM!	#NUM!	#NUM!	0	0
170	A	0	0	0.148		0	0	0	0	1.73951	0	0	0	#NUM!	0	0	0	0	0	0	2.02816	0	1.96419	2.19424	2.16048	2.16916	2.37743	2.48208	0	0	0	2.35799	2.45638	3.94321
171	D	0	-1	0		0	0	0	1.72914	0	0	0	#NUM!	0	0	0	0	0	0	2.01984	0	1.95435	2.18591	2.15423	2.16048	2.37429	2.47899	0	0	0	2.35261	2.45188	3.93609	3.94321
172	D	0	-1	0		1.81654	1.8323	2.88078	1.72914	1.67983	1.69883	0	1.62007	1.58409	1.88116	1.84354	1.85617	2.09236	3.33687	2.01984	3.22447	3.61025	3.55102	3.56455	3.91133	4.08556	2.47899	2.44599	2.41331	3.87033	4.03264	5.29035	5.30006	5.30842
173	L	0	0	0.944		3.06069	3.9535	2.88078	2.80899	2.82584	1.69883	2.69083	2.6318	3.12024	3.05595	3.07499	3.46199	4.51462	3.33687	4.35815	4.87007	4.79513	4.80406	5.27621	5.50283	4.08556	4.02713	3.97352	5.20713	5.42414	6.55105	6.55984	6.57037	6.49266
174	Q	0	0	0		3.11004	2.2772	2.20391	2.25551	1.34884	2.13995	2.08651	2.6318	2.57335	2.60607	3.02903	3.94514	2.91628	3.80255	4.35815	4.28275	4.30876	4.80406	5.0553	3.74757	3.69555	3.64269	4.77383	5.00432	6.04249	6.05928	6.07586	6.00416	6.26421
175	K	1	0	0		2.34154	2.2772	2.31315	1.38843	2.19119	2.13995	2.69083	2.6318	2.66089	3.09082	4.02316	2.97029	3.87341	4.43203	4.35815	4.3761	4.88418	5.12964	3.80613	3.74757	3.69555	4.83823	5.07208	6.12072	6.13618	6.15145	6.07586	6.33918	6.26421
176	R	1	0	0		1.44139	1.47127	0	1.38843	1.34884	1.69883	1.6564	1.67518	1.94265	3.09082	1.86458	2.97029	3.39905	3.33687	3.35277	3.73476	3.9265	2.3774	2.34295	2.3069	3.69555	3.87028	5.07208	5.08192	5.09328	5.02945	5.24484	5.18294	5.12164
177	L	0	0	0.944		0	#NUM!	0	0	0	0	0	0	1.94265	0	1.86458	2.13111	2.09236	2.09886	2.33949	2.45482	0	0	0	2.3069	2.41701	3.87028	3.87798	3.88437	3.83472	3.99795	3.94883	3.90223	4.1961
178	A	0	0	0.148		#NUM!	0	0	0	0	0	0	1.64358	0	1.57397	1.86458	1.82843	1.84255	2.09886	2.22725	0	0	0	2.08896	2.20498	3.53227	3.54336	3.55671	3.5092	3.68362	3.63746	3.59276	3.90223	3.90986
179	V	0	0	0.556		0	0	0	0	0	0	1.62382	0	1.55293	1.85209	1.81506	1.82843	2.09236	2.22108	0	0	0	2.07858	2.19963	3.51833	3.53227	3.54336	3.49619	3.67252	3.62558	3.58014	3.89355	3.90223	3.85607
180	Y	0	0	0.43		0	0	0	0	0	1.44245	0	1.37558	1.69394	1.65903	1.67674	1.95424	2.09236	0	0	0	1.95435	2.07858	3.32773	3.34132	3.35852	3.31048	3.49619	3.44948	3.40539	3.72992	3.74013	3.69599	3.65228
181	Q	0	0	0		0	0	0	0	1.29422	0	1.23239	1.5724	1.53748	1.55896	1.85056	1.99466	0	0	0	1.85781	1.99063	3.18075	3.20143	3.21759	3.17293	3.36361	3.31883	3.2745	3.60907	3.62121	3.57672	3.53451	3.54783
182	A	0	0	0.148		0	0	0	1.33221	0	1.26395	1.60767	1.5724	1.59176	1.88832	2.03411	0	0	0	1.89052	2.02174	3.23379	3.24851	3.26787	3.21759	3.41241	3.36361	3.31883	3.65579	3.66717	3.62121	3.57672	3.59029	3.89462
183	G	0	0	0		0	0	1.29828	0	1.22983	1.59011	1.5504	1.5724	1.87635	2.02618	0	0	0	1.87679	2.01328	3.21399	3.23379	3.24851	3.20143	3.39623	3.34909	3.30119	3.64539	3.65579	3.60907	3.56383	3.57672	3.88674	3.84077
184	A	0	0	0.148		0	1.34146	0	1.26593	1.62819	1.59011	1.60767	1.91897	2.06881	0	0	0	1.91176	2.04741	3.27058	3.28433	3.30269	3.24851	3.4493	3.39623	3.34909	3.69457	3.70529	3.65579	3.60907	3.62121	3.93316	3.88674	2.36427
185	R	1	0	0		1.30619	0	1.22941	1.6135	1.56749	1.59011	1.90758	2.06387	0	0	0	1.89937	2.03966	3.25282	3.27058	3.28433	3.23379	3.43353	3.38377	3.33171	3.68634	3.69457	3.64539	3.59669	3.60907	3.92607	3.87783	2.35891	3.78674
186	E	0	-1	0		#NUM!	0	0	0	0	0	0	#NUM!	#NUM!	#NUM!	0	0	2.03966	2.04741	2.05734	2.02174	2.14883	2.11358	2.08295	2.30115	2.30728	2.27428	2.244	2.2504	2.44745	2.41678	0	2.35891	2.36427
187	G	0	0	0		1.30619	1.70977	1.65474	1.67598	2.00329	2.1642	0	0	0	1.97645	2.11852	3.3748	3.388	3.39882	3.34216	3.54534	3.49079	3.43353	3.79664	3.80094	3.74818	3.69457	3.70529	4.02737	3.9759	2.41678	3.87783	3.88674	3.84077
188	A	0	0	0.148		1.75808	1.70977	1.71881	2.0621	2.21603	0	0	0	2.01803	2.16174	3.44154	3.45074	3.46216	3.39882	3.60777	3.54534	3.49079	3.85247	3.86033	3.80094	3.74818	3.75528	4.08191	4.02737	2.44745	3.92607	3.93316	3.88674	3.89462
189	E	0	-1	0		1.68934	1.70977	2.05402	2.22332	0	0	0	2.01161	2.15727	3.43228	3.44154	3.45074	3.388	3.59752	3.53756	3.47635	3.85074	3.85247	3.79664	3.73823	3.74818	4.07773	4.02345	2.44364	3.91896	3.92607	3.87783	3.88674	4.20109
190	R	1	0	0		2.85601	3.44774	3.7041	2.22332	2.15992	2.10941	3.34117	3.58409	4.65467	4.66432	4.67392	4.58328	4.86728	4.77824	4.69859	5.19449	5.20219	5.11686	5.0427	5.04841	5.49464	5.41605	4.02345	5.27256	5.28079	5.21461	5.22403	5.64667	5.57989
191	G	0	0	0		2.1823	2.35597	0	0	0	2.10941	2.25575	3.58409	3.58563	3.59078	3.51898	3.73243	3.66457	3.59752	3.97978	3.97793	3.91672	3.85247	3.86033	4.19513	4.1369	2.51014	4.02345	4.02737	3.9759	3.98209	4.30214	4.25137	2.58607
192	L	0	0	0.944		2.42254	0	0	0	2.15992	2.31352	3.66447	3.66707	3.66632	3.59078	3.80624	3.73243	3.66457	4.04724	4.04797	3.97793	3.91672	3.9171	4.26069	4.19513	2.54656	4.07773	4.08191	4.02737	4.03263	4.35566	4.30214	2.61702	4.20109
193	S	0	0	0		0	0	0	1.84533	2.01104	3.19054	3.1992	3.21482	3.14342	3.38265	3.31502	3.25073	3.66457	3.66892	3.60777	3.54534	3.55839	3.9171	3.86033	2.33975	3.74818	3.75528	3.70529	3.71465	4.05405	4.00324	2.434	3.90738	4.20109
194	A	0	0	0.148		0	0	1.89249	2.07007	3.26694	3.28113	3.28693	3.21482	3.45381	3.38265	3.31502	3.73243	3.7373	3.66892	3.60777	3.614	3.98243	3.9171	2.37631	3.80094	3.80977	3.75528	3.76495	4.10653	4.05405	2.46428	3.95405	4.25137	5.57989
195	I	0	0	0.859		0	1.89083	2.06226	3.26667	3.26694	3.28113	3.1992	3.44848	3.3719	3.30242	3.73032	3.73243	3.66457	3.59752	3.60777	3.97793	3.91672	2.37147	3.79664	3.80094	3.74818	3.75528	4.10397	4.04914	2.46068	3.94729	4.24804	5.57567	5.57989
196	R	1	0	0		1.54634	1.75681	2.76208	2.79408	2.81148	2.74573	3.01767	2.95147	2.88592	3.34856	3.35996	3.29481	3.2349	3.24935	3.64794	3.58482	2.17276	3.47175	3.48679	3.43315	3.44865	3.81289	3.76213	2.28493	3.66443	3.97945	5.22056	5.23133	6.32269
197	E	0	-1	0		0	1.75681	1.76391	1.78147	1.73067	1.90517	1.85759	1.81684	2.10464	2.1105	2.0683	2.02819	2.03749	2.28363	2.24557	0	2.17276	2.17794	2.14637	2.15278	2.38116	2.34711	0	2.28493	2.48073	3.97945	3.9857	5.23133	5.45315
198	R	1	0	0		2.93458	2.96079	2.96797	2.89401	3.16907	3.09496	3.01767	3.49666	3.50064	3.42851	3.35996	3.3712	3.77891	3.70977	2.24557	3.58482	3.59707	3.53807	3.55184	3.92266	3.86821	2.34711	3.76213	4.08213	5.35259	5.35966	6.47478	6.7495	5.45315
199	L	0	0	0.944		1.87407	1.88776	1.827	2.00806	1.95079	1.90517	2.20072	2.20384	2.1549	2.1105	2.11625	2.36927	2.32619	0	2.24557	2.24886	2.21426	2.21857	2.45241	2.41468	0	2.34711	2.54687	4.08213	4.0865	5.35966	5.58432	4.15481	2.52733
200	G	0	0	0		1.50227	1.46099	1.66039	1.61902	1.57284	1.90517	1.91238	1.87043	1.82889	1.84215	2.11625	2.07522	0	2.00021	2.01119	1.97639	1.98862	2.23389	2.20152	0	2.13756	2.34711	3.76213	3.77051	4.94399	5.18286	3.85421	2.34455	2.44937
201	P	0	0	0.148		1.50227	1.71561	1.66039	1.61902	1.95079	1.96136	1.91238	1.87043	1.88091	2.15943	2.11625	0	2.03749	2.04528	2.01119	2.0197	2.27115	2.23389	0	2.16765	2.38116	3.81289	3.82157	5.008	5.24864	3.90216	2.37255	2.47868	2.44937
202	L	0	0	0.944		1.6954	1.64881	1.59574	1.9484	1.95079	1.90517	1.85759	1.87043	2.1549	2.1105	0	2.02819	2.03749	2.00021	2.01119	2.26476	2.22991	0	2.16155	2.37638	3.80686	3.81289	4.99687	5.23987	3.89467	2.3674	2.47453	2.44532	2.4164
203	V	0	0	0.556		1.23854	1.20451	1.59574	1.61902	1.57284	1.53606	1.55545	1.87043	1.82889	0	1.75539	1.77031	1.73813	1.75319	2.02789	1.99281	0	1.92995	2.16155	3.45742	3.47247	4.54618	4.80785	3.57146	2.17039	2.28445	2.25637	2.22975	3.57939
204	E	0	-1	0		0.949028	1.39138	1.41397	1.37873	1.33941	1.36968	1.7044	1.66701	0	1.59641	1.61585	1.58451	1.60476	1.89198	1.86044	0	1.80012	2.03923	3.26473	3.2796	4.2955	4.5662	3.39212	2.0602	2.17916	2.15185	2.12541	3.41198	3.37163
205	Q	0	0	0		2.32417	2.37339	2.297	2.23976	2.27834	2.83972	2.76881	1.66701	2.64793	2.67851	2.62495	2.65522	3.1308	3.07352	1.86044	2.97	3.36799	4.39999	4.42403	5.32772	5.66589	4.5662	3.39212	3.58589	3.54005	3.49569	4.58592	4.5318	5.47723
206	G	0	0	0		2.44045	2.37339	2.297	2.34522	2.90772	2.83972	1.7044	2.70807	2.73485	2.67851	2.70773	3.18878	3.1308	1.89198	3.02229	3.42062	4.47336	4.48909	5.41097	5.74564	4.63245	3.43788	3.63444	3.58589	3.54005	4.64297	4.58592	5.54279	4.4782
207	R	1	0	0		2.44045	2.37339	2.40515	2.99308	2.90772	1.74805	2.76881	2.79697	2.73485	2.76297	3.25184	3.18878	1.92723	3.07352	3.48085	4.54328	4.56395	5.49054	5.83543	4.69766	3.48776	3.68347	3.63444	3.58589	4.7019	4.64297	5.60898	4.5318	5.47723
208	V	0	0	0.556		1.50227	1.52979	1.88954	1.84246	0	1.74805	1.76035	1.72174	1.73659	2.04258	2.00174	0	1.92723	2.17904	3.48085	3.48989	4.56395	4.84123	3.59213	2.17719	2.30034	2.26744	2.23726	3.58589	3.54005	4.64297	3.45273	4.5318	4.94436
209	R	1	0	0		1.30271	1.70662	1.65169	0	1.5646	1.58732	1.54768	1.56976	1.89351	1.85449	0	1.78217	2.04868	3.2672	3.28464	4.28717	4.58592	3.39609	2.06024	2.18673	2.15637	2.12553	3.40698	3.36146	4.40763	3.27691	4.29891	4.72711	3.51694
210	A	0	0	0.148		0	0	#NUM!	0	0	0	0	0	0	#NUM!	0	0	2.04868	2.05621	3.28464	3.50669	2.1254	0	0	0	0	2.12553	2.09724	3.36146	2.04277	3.27691	3.60154	2.19084	0
211	A	0	0	0.148		0	#NUM!	0	0	0	0	0	0	#NUM!	0	0	2.03965	2.04868	3.2672	3.49803	2.11603	0	0	0	0	2.11765	2.08736	3.34579	2.03206	3.2589	3.58906	2.18218	0	0
212	T	0	0	0		#NUM!	0	0	0	0	0	0	#NUM!	0	0	2.03182	2.03965	3.25319	3.48537	2.10973	0	0	0	0	2.10801	2.07875	3.32864	2.02174	3.24045	3.57638	2.17393	0	0	2.22436
213	V	0	0	0.556		0	0	0	0	0	0	#NUM!	0	0	2.07328	2.07999	3.31343	3.55032	2.1455	0	0	0	0	2.14095	2.10801	3.37693	2.04902	3.28433	3.62268	2.20152	0	0	2.25098	0
214	G	0	0	0		0	0	0	0	0	#NUM!	0	0	1.92561	1.93624	3.08254	3.33203	2.01381	0	0	0	0	2.01794	1.9887	3.18095	1.93092	3.09193	3.44487	2.09224	0	0	2.14721	0	0
215	S	0	0	0		0	0	0	0	#NUM!	0	0	1.96934	1.97697	3.14543	3.39792	2.0511	0	0	0	0	2.0516	2.01794	3.23065	1.9581	3.13679	3.49135	2.12057	0	0	2.17393	0	0	0
216	L	0	0	0.944		0	0	0	#NUM!	0	0	2.01351	2.02188	3.2116	3.46724	2.09166	0	0	0	0	2.08366	2.0516	3.27816	1.9887	3.18095	3.542	2.14918	0	0	2.20152	0	0	0	0
217	A	0	0	0.148		0	0	#NUM!	0	0	1.70431	1.71805	2.72976	3.01222	1.81604	0	0	0	0	1.83726	1.80547	2.88787	1.74853	2.79933	3.18095	1.93092	0	0	1.99473	0	0	0	0	#NUM!
218	G	0	0	0		0	#NUM!	0	0	1.68549	1.70431	2.69952	2.9939	1.80203	0	0	0	0	1.82229	1.79192	2.86061	1.73381	2.77039	3.16402	1.91772	0	0	1.98373	0	0	0	0	#NUM!	#NUM!
219	Q	0	0	0		#NUM!	0	0	1.73497	1.74512	2.76866	3.06105	1.84296	0	0	0	0	1.85625	1.82229	2.91097	1.76091	2.81659	3.21055	1.94769	0	0	2.01049	0	0	0	0	#NUM!	#NUM!	0
220	P	0	0	0.148		0	0	1.77931	1.79635	2.83496	3.13945	1.8843	0	0	0	0	1.89062	1.85625	2.96032	1.79192	2.86061	3.2641	1.97633	0	0	2.03966	0	0	0	0	#NUM!	#NUM!	0	0
221	L	0	0	0.944		0	1.77286	1.77931	2.81847	3.12081	1.87616	0	0	0	0	1.87891	1.84247	2.93869	1.77588	2.83684	3.24493	1.96675	0	0	2.02855	0	0	0	0	#NUM!	#NUM!	0	0	2.13553
222	Q	0	0	0		1.37593	1.40839	2.2143	2.57764	1.54147	0	0	0	0	1.58929	1.55751	2.48112	1.49954	2.39145	2.83684	1.71606	0	0	1.79728	0	0	0	0	#NUM!	#NUM!	0	0	1.9383	2.13553
223	E	0	-1	0		1.44819	2.28794	2.64351	1.58672	0	0	0	0	1.62273	1.58929	2.53019	1.52731	2.43601	2.88493	1.74628	0	0	1.82371	0	0	0	0	#NUM!	#NUM!	0	0	1.96145	2.16109	0
224	R	1	0	0		3.12471	3.62789	2.64351	1.58672	1.78194	1.74026	1.6968	2.696	2.63613	3.42916	2.53019	3.29543	3.90317	2.88493	1.74628	1.8831	3.01203	1.82371	1.79728	1.92319	1.93629	0	0	1.99979	2.01106	3.22603	3.55262	2.16109	0
225	A	0	0	0.148		2.80861	1.68139	0	0	0	0	1.6968	1.65958	2.63613	1.58929	2.53019	2.99311	1.80898	0	0	1.8831	0	0	0	0	#NUM!	#NUM!	0	0	2.01106	2.2141	0	#NUM!	#NUM!
226	Q	0	0	0		1.65986	0	0	0	0	1.68234	1.64032	2.60626	1.56871	2.49587	2.97201	1.79401	0	0	1.87139	0	0	0	0	#NUM!	#NUM!	0	0	1.99979	2.20637	0	#NUM!	#NUM!	#NUM!
227	A	0	0	0.148		0	0	0	0	1.72262	1.68234	2.66471	1.60434	2.54838	3.03264	1.82949	0	0	1.90312	0	0	0	0	#NUM!	#NUM!	0	0	2.02686	2.23494	0	#NUM!	#NUM!	#NUM!	#NUM!
228	W	0	0	1		0	0	0	1.71161	1.66279	2.63804	1.58335	2.51574	3.01222	1.81604	0	0	1.89183	0	0	0	0	#NUM!	#NUM!	0	0	2.01571	2.22826	0	#NUM!	#NUM!	#NUM!	#NUM!	#NUM!
229	G	0	0	0		0	0	1.31167	1.27899	2.01847	1.21346	1.92204	2.48128	1.49348	0	0	1.5967	0	0	0	0	#NUM!	#NUM!	0	0	1.77582	2.00109	0	#NUM!	#NUM!	#NUM!	#NUM!	#NUM!	#NUM!
230	E	0	-1	0		0	1.3553	1.31167	2.07772	1.24251	1.97126	2.53693	1.52741	0	0	1.62828	0	0	0	0	#NUM!	#NUM!	0	0	1.80082	2.03013	0	#NUM!	#NUM!	#NUM!	#NUM!	#NUM!	#NUM!	0
231	R	1	0	0		2.26389	2.20168	2.83015	2.07772	2.68093	3.45585	2.53693	1.52741	1.69645	2.69911	1.62828	1.5967	1.74977	1.76455	0	0	1.84359	1.85586	2.97116	3.34437	2.03013	0	0	0	0	0	0	2.09352	2.28497
232	L	0	0	0.944		1.39359	2.20168	1.31167	2.07772	2.66421	1.60166	0	0	1.69645	0	0	0	0	#NUM!	#NUM!	0	0	1.85586	2.09087	0	#NUM!	#NUM!	#NUM!	#NUM!	#NUM!	#NUM!	0	0	0
233	R	1	0	0		1.47476	0.882876	1.38807	2.07772	1.24251	0	0	1.3783	0	0	0	0	#NUM!	#NUM!	0	0	1.60653	1.85586	0	#NUM!	#NUM!	#NUM!	#NUM!	#NUM!	#NUM!	0	0	0	0
234	A	0	0	0.148		0	0.882876	1.31167	0	#NUM!	#NUM!	0	#NUM!	#NUM!	#NUM!	#NUM!	#NUM!	#NUM!	#NUM!	#NUM!	0	0	#NUM!	#NUM!	#NUM!	#NUM!	#NUM!	#NUM!	#NUM!	#NUM!	#NUM!	#NUM!	#NUM!	#NUM!
235	R	1	0	0		0.826187	1.28432	0	#NUM!	#NUM!	0	#NUM!	#NUM!	#NUM!	#NUM!	#NUM!	#NUM!	#NUM!	#NUM!	0	0	#NUM!	#NUM!	#NUM!	#NUM!	#NUM!	#NUM!	#NUM!	#NUM!	#NUM!	#NUM!	#NUM!	#NUM!	#NUM!
236	M	0	0	0.592		0	#NUM!	#NUM!	#NUM!	#NUM!	#NUM!	#NUM!	#NUM!	#NUM!	#NUM!	#NUM!	#NUM!	#NUM!	#NUM!	#NUM!	#NUM!	#NUM!	#NUM!	#NUM!	#NUM!	#NUM!	#NUM!	#NUM!	#NUM!	#NUM!	#NUM!	#NUM!	#NUM!	#NUM!
237	E	0	-1	0		#NUM!	#NUM!	#NUM!	#NUM!	#NUM!	#NUM!	#NUM!	#NUM!	#NUM!	#NUM!	#NUM!	#NUM!	#NUM!	#NUM!	#NUM!	#NUM!	#NUM!	#NUM!	#NUM!	#NUM!	#NUM!	#NUM!	#NUM!	#NUM!	#NUM!	#NUM!	#NUM!	#NUM!	#NUM!
238	E	0	-1	0		#NUM!	#NUM!	0	#NUM!	#NUM!	#NUM!	#NUM!	#NUM!	#NUM!	#NUM!	#NUM!	0	0	#NUM!	#NUM!	#NUM!	#NUM!	#NUM!	#NUM!	#NUM!	#NUM!	#NUM!	#NUM!	#NUM!	#NUM!	#NUM!	#NUM!	#NUM!	#NUM!
239	M	0	0	0.592		0	1.26691	0	0	0	0	#NUM!	#NUM!	0	0	1.53235	1.81894	0	#NUM!	#NUM!	#NUM!	#NUM!	#NUM!	#NUM!	0	0	0	0	#NUM!	#NUM!	#NUM!	#NUM!	#NUM!	0
240	G	0	0	0		0.99832	0	0	0	0	#NUM!	#NUM!	0	0	1.34819	1.65444	0	#NUM!	#NUM!	#NUM!	#NUM!	#NUM!	#NUM!	0	0	0	0	#NUM!	#NUM!	#NUM!	#NUM!	#NUM!	0	0
241	S	0	0	0		0	0	0	0	#NUM!	#NUM!	0	0	1.37655	1.6882	0	#NUM!	#NUM!	#NUM!	#NUM!	#NUM!	#NUM!	0	0	0	0	#NUM!	#NUM!	#NUM!	#NUM!	#NUM!	0	0	2.29763
242	R	1	0	0		0	0	0	#NUM!	#NUM!	0	0	1.40781	1.72371	0	#NUM!	#NUM!	#NUM!	#NUM!	#NUM!	#NUM!	0	0	0	0	#NUM!	#NUM!	#NUM!	#NUM!	#NUM!	0	0	2.32513	2.29763
243	T	0	0	0		#NUM!	#NUM!	#NUM!	#NUM!	#NUM!	#NUM!	0	0	#NUM!	#NUM!	#NUM!	#NUM!	#NUM!	#NUM!	#NUM!	#NUM!	#NUM!	#NUM!	#NUM!	#NUM!	#NUM!	#NUM!	#NUM!	#NUM!	#NUM!	#NUM!	0	0	0
244	R	1	0	0		#NUM!	#NUM!	#NUM!	#NUM!	#NUM!	0	0	#NUM!	#NUM!	#NUM!	#NUM!	#NUM!	#NUM!	#NUM!	#NUM!	#NUM!	#NUM!	#NUM!	#NUM!	#NUM!	#NUM!	#NUM!	#NUM!	#NUM!	#NUM!	0	0	0	0
245	D	0	-1	0		#NUM!	#NUM!	#NUM!	#NUM!	#NUM!	#NUM!	#NUM!	#NUM!	#NUM!	#NUM!	#NUM!	#NUM!	#NUM!	#NUM!	#NUM!	#NUM!	#NUM!	#NUM!	#NUM!	#NUM!	#NUM!	#NUM!	#NUM!	#NUM!	#NUM!	#NUM!	#NUM!	#NUM!	#NUM!
246	R	1	0	0		#NUM!	#NUM!	#NUM!	0	0	#NUM!	#NUM!	#NUM!	#NUM!	#NUM!	#NUM!	#NUM!	#NUM!	#NUM!	#NUM!	#NUM!	#NUM!	#NUM!	#NUM!	#NUM!	#NUM!	#NUM!	#NUM!	0	0	0	0	#NUM!	#NUM!
247	L	0	0	0.944		#NUM!	#NUM!	#NUM!	#NUM!	#NUM!	#NUM!	#NUM!	#NUM!	#NUM!	#NUM!	#NUM!	#NUM!	#NUM!	#NUM!	#NUM!	#NUM!	#NUM!	#NUM!	#NUM!	#NUM!	#NUM!	#NUM!	#NUM!	#NUM!	#NUM!	#NUM!	#NUM!	#NUM!	#NUM!
248	D	0	-1	0		#NUM!	#NUM!	#NUM!	#NUM!	#NUM!	#NUM!	#NUM!	#NUM!	#NUM!	#NUM!	#NUM!	#NUM!	#NUM!	#NUM!	#NUM!	#NUM!	#NUM!	#NUM!	#NUM!	#NUM!	#NUM!	#NUM!	#NUM!	#NUM!	#NUM!	#NUM!	#NUM!	#NUM!	#NUM!
249	E	0	-1	0		0	0	#NUM!	#NUM!	#NUM!	#NUM!	#NUM!	#NUM!	#NUM!	#NUM!	#NUM!	#NUM!	#NUM!	#NUM!	#NUM!	#NUM!	#NUM!	#NUM!	#NUM!	#NUM!	0	0	0	0	#NUM!	#NUM!	#NUM!	#NUM!	#NUM!
250	V	0	0	0.556		1.6954	0	#NUM!	#NUM!	#NUM!	#NUM!	#NUM!	#NUM!	0	0	0	0	#NUM!	#NUM!	#NUM!	#NUM!	#NUM!	0	0	2.33975	2.30728	2.52395	2.71743	0	0	0	0	#NUM!	#NUM!
251	K	1	0	0		0	#NUM!	#NUM!	#NUM!	#NUM!	#NUM!	#NUM!	0	0	0	0	#NUM!	#NUM!	#NUM!	#NUM!	#NUM!	0	0	2.22815	2.19387	2.42056	2.61916	0	0	0	0	#NUM!	#NUM!	#NUM!
252	E	0	-1	0		#NUM!	#NUM!	#NUM!	#NUM!	#NUM!	#NUM!	#NUM!	#NUM!	#NUM!	#NUM!	#NUM!	#NUM!	#NUM!	#NUM!	#NUM!	#NUM!	#NUM!	0	0	0	0	#NUM!	#NUM!	#NUM!	#NUM!	#NUM!	#NUM!	#NUM!	#NUM!
253	Q	0	0	0		#NUM!	#NUM!	#NUM!	#NUM!	#NUM!	0	0	0	0	#NUM!	#NUM!	#NUM!	#NUM!	#NUM!	0	0	2.29863	2.26092	2.49299	2.69456	0	0	0	0	#NUM!	#NUM!	#NUM!	#NUM!	#NUM!
254	V	0	0	0.556		#NUM!	#NUM!	#NUM!	#NUM!	0	0	0	0	#NUM!	#NUM!	#NUM!	#NUM!	#NUM!	0	0	2.33455	2.29863	2.52965	2.73667	0	0	0	0	#NUM!	#NUM!	#NUM!	#NUM!	#NUM!	#NUM!
255	A	0	0	0.148		#NUM!	#NUM!	#NUM!	0	0	0	0	#NUM!	#NUM!	#NUM!	#NUM!	#NUM!	0	0	2.21501	2.17669	2.42088	2.63198	0	0	0	0	#NUM!	#NUM!	#NUM!	#NUM!	#NUM!	#NUM!	#NUM!
256	E	0	-1	0		#NUM!	#NUM!	0	0	0	0	#NUM!	#NUM!	#NUM!	#NUM!	#NUM!	0	0	2.20858	2.17177	2.4175	2.63631	0	0	0	0	#NUM!	#NUM!	#NUM!	#NUM!	#NUM!	#NUM!	#NUM!	#NUM!
257	V	0	0	0.556		0	1.53302	1.89249	1.84533	1.85144	0	0	0	0	0	2.03411	2.2914	3.65471	3.58785	3.99639	4.34963	2.63631	2.63198	2.83524	2.92926	0	#NUM!	#NUM!	#NUM!	0	0	0	0	0
258	R	1	0	0		1.30619	1.70977	1.65474	1.67598	0	0	0	0	0	1.88832	2.15976	3.4405	3.37795	3.80116	4.17439	2.52518	2.52646	2.73332	2.83524	0	#NUM!	#NUM!	#NUM!	0	0	0	0	0	0
259	A	0	0	0.148		0	0	0	#NUM!	#NUM!	#NUM!	#NUM!	#NUM!	0	0	2.15976	2.11788	2.38349	2.6132	0	0	0	0	#NUM!	#NUM!	#NUM!	#NUM!	#NUM!	#NUM!	#NUM!	#NUM!	#NUM!	#NUM!	#NUM!
260	K	1	0	0		0	0	#NUM!	#NUM!	#NUM!	#NUM!	#NUM!	0	0	2.15514	2.11205	2.38244	2.61875	0	0	0	0	#NUM!	#NUM!	#NUM!	#NUM!	#NUM!	#NUM!	#NUM!	#NUM!	#NUM!	#NUM!	#NUM!	#NUM!
261	L	0	0	0.944		#NUM!	#NUM!	#NUM!	#NUM!	#NUM!	#NUM!	#NUM!	#NUM!	0	0	0	0	#NUM!	#NUM!	#NUM!	#NUM!	#NUM!	#NUM!	#NUM!	#NUM!	#NUM!	#NUM!	#NUM!	#NUM!	#NUM!	#NUM!	#NUM!	#NUM!	#NUM!
262	E	0	-1	0		#NUM!	#NUM!	#NUM!	#NUM!	#NUM!	#NUM!	#NUM!	0	0	0	0	#NUM!	#NUM!	#NUM!	#NUM!	#NUM!	#NUM!	#NUM!	#NUM!	#NUM!	#NUM!	#NUM!	#NUM!	#NUM!	#NUM!	#NUM!	#NUM!	#NUM!	#NUM!
263	E	0	-1	0		#NUM!	#NUM!	#NUM!	#NUM!	0	0	1.96201	1.91897	2.21932	2.47912	0	0	0	0	#NUM!	#NUM!	#NUM!	#NUM!	#NUM!	#NUM!	#NUM!	#NUM!	#NUM!	#NUM!	#NUM!	#NUM!	#NUM!	#NUM!	#NUM!
264	Q	0	0	0		0	0	0	1.73789	2.06045	3.26893	3.18729	3.68719	4.11206	2.47912	2.47564	2.71119	2.82248	0	#NUM!	#NUM!	#NUM!	0	0	0	0	0	0	0	#NUM!	0	0	0	0
265	A	0	0	0.148		0	0	1.7823	2.12093	3.34721	3.26893	3.76989	4.20546	2.53127	2.52615	2.7648	2.87474	0	#NUM!	#NUM!	#NUM!	0	0	0	0	0	0	0	#NUM!	0	0	0	0	0
266	Q	0	0	0		0	1.77598	2.11479	3.34989	3.25435	3.77954	4.21783	2.53943	2.53127	2.77548	2.88743	0	#NUM!	#NUM!	#NUM!	0	0	0	0	0	0	0	#NUM!	0	0	0	0	0	0
267	Q	0	0	0		1.82616	2.18513	3.43549	3.34989	3.87005	4.32586	2.59638	2.58877	2.83387	2.94634	0	#NUM!	#NUM!	#NUM!	0	0	0	0	0	0	0	#NUM!	0	0	0	0	0	0	0
268	I	0	0	0.859		2.24687	3.54975	3.43549	3.98366	4.42945	2.66288	2.64683	2.89823	3.00832	0	#NUM!	#NUM!	#NUM!	0	0	0	0	0	0	0	#NUM!	0	0	0	0	0	0	0	0
269	R	1	0	0		3.02965	2.9464	3.52889	4.03632	2.41379	2.41066	2.67569	2.79984	0	#NUM!	#NUM!	#NUM!	0	0	0	0	0	0	0	#NUM!	0	0	0	0	0	0	0	0	0
270	L	0	0	0.944		1.86497	2.24454	2.54814	0	0	0	0	#NUM!	#NUM!	#NUM!	#NUM!	#NUM!	#NUM!	#NUM!	#NUM!	#NUM!	#NUM!	#NUM!	#NUM!	#NUM!	#NUM!	#NUM!	#NUM!	#NUM!	#NUM!	#NUM!	#NUM!	#NUM!	#NUM!
271	Q	0	0	0		1.89043	2.24454	0	0	0	0	#NUM!	#NUM!	#NUM!	#NUM!	#NUM!	#NUM!	#NUM!	#NUM!	#NUM!	#NUM!	#NUM!	#NUM!	#NUM!	#NUM!	#NUM!	#NUM!	#NUM!	#NUM!	#NUM!	#NUM!	#NUM!	#NUM!	#NUM!
272	A	0	0	0.148		2.30795	0	0	0	0	#NUM!	#NUM!	#NUM!	#NUM!	#NUM!	#NUM!	#NUM!	#NUM!	#NUM!	#NUM!	#NUM!	#NUM!	#NUM!	#NUM!	#NUM!	#NUM!	#NUM!	#NUM!	#NUM!	#NUM!	#NUM!	#NUM!	#NUM!	#NUM!
273	E	0	-1	0		0	0	0	0	#NUM!	#NUM!	#NUM!	#NUM!	#NUM!	#NUM!	#NUM!	#NUM!	#NUM!	#NUM!	#NUM!	#NUM!	#NUM!	#NUM!	#NUM!	#NUM!	#NUM!	#NUM!	#NUM!	#NUM!	#NUM!	#NUM!	#NUM!	#NUM!	#NUM!
274	A	0	0	0.148		2.30795	2.63289	2.76305	0	#NUM!	#NUM!	#NUM!	0	0	0	0	0	0	0	#NUM!	0	0	0	0	0	0	0	0	0	0	0	0	0	0
275	F	0	0	0.944		2.6457	2.79627	0	#NUM!	#NUM!	#NUM!	0	0	0	0	0	0	0	#NUM!	0	0	0	0	0	0	0	0	0	0	0	0	0	0	0
276	Q	0	0	0		2.48251	0	#NUM!	#NUM!	#NUM!	0	0	0	0	0	0	0	#NUM!	0	0	0	0	0	0	0	0	0	0	0	0	0	0	0	#NUM!
277	A	0	0	0.148		0	#NUM!	#NUM!	#NUM!	0	0	0	0	0	0	0	#NUM!	0	0	0	0	0	0	0	0	0	0	0	0	0	0	0	#NUM!	#NUM!
278	R	1	0	0		#NUM!	#NUM!	#NUM!	0	0	0	0	0	0	0	#NUM!	0	0	0	0	0	0	0	0	0	0	0	0	0	0	0	#NUM!	#NUM!	#NUM!
279	L	0	0	0.944		#NUM!	#NUM!	#NUM!	#NUM!	#NUM!	#NUM!	#NUM!	#NUM!	#NUM!	#NUM!	#NUM!	#NUM!	#NUM!	#NUM!	#NUM!	#NUM!	#NUM!	#NUM!	#NUM!	#NUM!	#NUM!	#NUM!	#NUM!	#NUM!	#NUM!	#NUM!	#NUM!	#NUM!	#NUM!
280	K	1	0	0		#NUM!	#NUM!	#NUM!	#NUM!	#NUM!	#NUM!	#NUM!	#NUM!	#NUM!	#NUM!	#NUM!	#NUM!	#NUM!	#NUM!	#NUM!	#NUM!	#NUM!	#NUM!	#NUM!	#NUM!	#NUM!	#NUM!	#NUM!	#NUM!	#NUM!	#NUM!	#NUM!	#NUM!	#NUM!
281	S	0	0	0		#NUM!	#NUM!	#NUM!	#NUM!	#NUM!	#NUM!	#NUM!	#NUM!	#NUM!	#NUM!	#NUM!	#NUM!	#NUM!	#NUM!	#NUM!	#NUM!	#NUM!	#NUM!	#NUM!	#NUM!	#NUM!	#NUM!	#NUM!	#NUM!	#NUM!	#NUM!	#NUM!	#NUM!	#NUM!
282	W	0	0	1		#NUM!	#NUM!	#NUM!	#NUM!	#NUM!	#NUM!	#NUM!	#NUM!	#NUM!	#NUM!	#NUM!	#NUM!	#NUM!	#NUM!	#NUM!	#NUM!	#NUM!	#NUM!	#NUM!	#NUM!	#NUM!	#NUM!	#NUM!	#NUM!	#NUM!	#NUM!	#NUM!	#NUM!	#NUM!
283	F	0	0	0.944		#NUM!	#NUM!	#NUM!	#NUM!	#NUM!	#NUM!	#NUM!	#NUM!	#NUM!	#NUM!	#NUM!	#NUM!	#NUM!	#NUM!	#NUM!	#NUM!	#NUM!	#NUM!	#NUM!	#NUM!	#NUM!	#NUM!	#NUM!	#NUM!	#NUM!	#NUM!	#NUM!	#NUM!	#NUM!
284	E	0	-1	0		#NUM!	#NUM!	#NUM!	#NUM!	#NUM!	#NUM!	#NUM!	#NUM!	#NUM!	#NUM!	#NUM!	#NUM!	#NUM!	#NUM!	#NUM!	#NUM!	#NUM!	#NUM!	#NUM!	#NUM!	#NUM!	#NUM!	#NUM!	#NUM!	#NUM!	#NUM!	#NUM!	#NUM!	#NUM!
285	P	0	0	0.148		#NUM!	#NUM!	#NUM!	#NUM!	#NUM!	#NUM!	#NUM!	#NUM!	#NUM!	#NUM!	#NUM!	#NUM!	#NUM!	#NUM!	#NUM!	#NUM!	#NUM!	#NUM!	#NUM!	#NUM!	#NUM!	#NUM!	#NUM!	#NUM!	#NUM!	#NUM!	#NUM!	#NUM!	#NUM!
286	L	0	0	0.944		#NUM!	#NUM!	#NUM!	#NUM!	#NUM!	#NUM!	#NUM!	#NUM!	#NUM!	#NUM!	#NUM!	#NUM!	#NUM!	#NUM!	#NUM!	#NUM!	#NUM!	#NUM!	#NUM!	#NUM!	#NUM!	#NUM!	#NUM!	#NUM!	#NUM!	#NUM!	#NUM!	#NUM!	#NUM!
287	V	0	0	0.556		#NUM!	#NUM!	#NUM!	#NUM!	#NUM!	#NUM!	#NUM!	#NUM!	#NUM!	#NUM!	#NUM!	#NUM!	#NUM!	#NUM!	#NUM!	#NUM!	#NUM!	#NUM!	#NUM!	#NUM!	#NUM!	#NUM!	#NUM!	#NUM!	#NUM!	#NUM!	#NUM!	#NUM!	#NUM!
288	E	0	-1	0		#NUM!	#NUM!	#NUM!	#NUM!	#NUM!	#NUM!	#NUM!	#NUM!	#NUM!	#NUM!	#NUM!	#NUM!	#NUM!	#NUM!	#NUM!	#NUM!	#NUM!	#NUM!	#NUM!	#NUM!	#NUM!	#NUM!	#NUM!	#NUM!	#NUM!	#NUM!	#NUM!	#NUM!	#NUM!
289	D	0	-1	0		0	0	0	0	0	0	0	0	0	0	0	0	0	0	0	#NUM!	#NUM!	#NUM!	#NUM!	#NUM!	#NUM!	#NUM!	#NUM!	#NUM!	#NUM!	#NUM!	#NUM!	#NUM!	#NUM!
290	M	0	0	0.592		2.09825	2.0406	2.03628	2.04492	2.19976	2.14832	2.09467	2.04872	2.05409	2.06128	2.0683	2.2035	2.20868	2.16827	0	0	0	0	0	0	0	0	0	0	0	0	0	0	0
291	Q	0	0	0		1.83211	1.84731	1.85072	2.03052	1.97261	1.92648	1.87837	1.8906	1.9005	1.91181	2.05659	2.0638	2.02628	0	0	0	0	0	0	0	0	0	0	0	0	0	0	0	0
292	R	1	0	0		1.8995	1.91228	2.08241	2.03052	1.97261	1.92648	1.933	1.94366	1.95203	2.09855	2.10461	2.0638	0	0	0	0	0	0	0	0	0	0	0	0	0	0	0	0	0
293	Q	0	0	0		0	0	0	0	0	0	0	0	0	0	0	#NUM!	#NUM!	#NUM!	#NUM!	#NUM!	#NUM!	#NUM!	#NUM!	#NUM!	#NUM!	#NUM!	#NUM!	#NUM!	#NUM!	#NUM!	#NUM!	#NUM!	#NUM!
294	W	0	0	1		0	0	0	0	0	0	0	0	0	0	#NUM!	#NUM!	#NUM!	#NUM!	#NUM!	#NUM!	#NUM!	#NUM!	#NUM!	#NUM!	#NUM!	#NUM!	#NUM!	#NUM!	#NUM!	#NUM!	#NUM!	#NUM!	#NUM!
295	A	0	0	0.148		0	0	0	0	0	0	0	0	0	#NUM!	#NUM!	#NUM!	#NUM!	#NUM!	#NUM!	#NUM!	#NUM!	#NUM!	#NUM!	#NUM!	#NUM!	#NUM!	#NUM!	#NUM!	#NUM!	#NUM!	#NUM!	#NUM!	#NUM!
296	G	0	0	0		0	0	0	0	0	0	0	0	#NUM!	#NUM!	#NUM!	#NUM!	#NUM!	#NUM!	#NUM!	#NUM!	#NUM!	#NUM!	#NUM!	#NUM!	#NUM!	#NUM!	#NUM!	#NUM!	#NUM!	#NUM!	#NUM!	#NUM!	#NUM!
297	L	0	0	0.944		0	0	0	0	0	0	0	#NUM!	#NUM!	#NUM!	#NUM!	#NUM!	#NUM!	#NUM!	#NUM!	#NUM!	#NUM!	#NUM!	#NUM!	#NUM!	#NUM!	#NUM!	#NUM!	#NUM!	#NUM!	#NUM!	#NUM!	#NUM!	#NUM!
298	V	0	0	0.556		0	0	0	0	0	0	#NUM!	#NUM!	#NUM!	#NUM!	#NUM!	#NUM!	#NUM!	#NUM!	#NUM!	#NUM!	#NUM!	#NUM!	#NUM!	#NUM!	#NUM!	#NUM!	#NUM!	#NUM!	#NUM!	#NUM!	#NUM!	#NUM!	#NUM!
299	E	0	-1	0		0	0	0	0	0	#NUM!	#NUM!	#NUM!	#NUM!	#NUM!	#NUM!	#NUM!	#NUM!	#NUM!	#NUM!	#NUM!	#NUM!	#NUM!	#NUM!	#NUM!	#NUM!	#NUM!	#NUM!	#NUM!	#NUM!	#NUM!	#NUM!	#NUM!	#NUM!
300	K	1	0	0		1.18171	1.41782	1.43925	1.40339	0	0	0	0	0	0	0	0	0	0	0	0	0	0	0	0	0	0	0	0	0	0	0	0	0
301	V	0	0	0.556		0	0	0	#NUM!	#NUM!	#NUM!	#NUM!	#NUM!	#NUM!	#NUM!	#NUM!	#NUM!	#NUM!	#NUM!	#NUM!	#NUM!	#NUM!	#NUM!	#NUM!	#NUM!	#NUM!	#NUM!	#NUM!	#NUM!	#NUM!	#NUM!	#NUM!	#NUM!	#NUM!
302	Q	0	0	0		0	0	#NUM!	#NUM!	#NUM!	#NUM!	#NUM!	#NUM!	#NUM!	#NUM!	#NUM!	#NUM!	#NUM!	#NUM!	#NUM!	#NUM!	#NUM!	#NUM!	#NUM!	#NUM!	#NUM!	#NUM!	#NUM!	#NUM!	#NUM!	#NUM!	#NUM!	#NUM!	#NUM!
303	A	0	0	0.148		0	#NUM!	#NUM!	#NUM!	#NUM!	#NUM!	#NUM!	#NUM!	#NUM!	#NUM!	#NUM!	#NUM!	#NUM!	#NUM!	#NUM!	#NUM!	#NUM!	#NUM!	#NUM!	#NUM!	#NUM!	#NUM!	#NUM!	#NUM!	#NUM!	#NUM!	#NUM!	#NUM!	#NUM!
304	A	0	0	0.148		#NUM!	#NUM!	#NUM!	#NUM!	#NUM!	#NUM!	#NUM!	#NUM!	#NUM!	#NUM!	#NUM!	#NUM!	#NUM!	#NUM!	#NUM!	#NUM!	#NUM!	#NUM!	#NUM!	#NUM!	#NUM!	#NUM!	#NUM!	#NUM!	#NUM!	#NUM!	#NUM!	#NUM!	#NUM!
305	V	0	0	0.556		#NUM!	#NUM!	#NUM!	#NUM!	#NUM!	#NUM!	#NUM!	#NUM!	#NUM!	#NUM!	#NUM!	#NUM!	#NUM!	#NUM!	#NUM!	#NUM!	#NUM!	#NUM!	#NUM!	#NUM!	#NUM!	#NUM!	#NUM!	#NUM!	#NUM!	#NUM!	#NUM!	#NUM!	#NUM!
306	G	0	0	0		#NUM!	#NUM!	#NUM!	#NUM!	#NUM!	#NUM!	#NUM!	#NUM!	#NUM!	#NUM!	#NUM!	#NUM!	#NUM!	#NUM!	#NUM!	#NUM!	#NUM!	#NUM!	#NUM!	#NUM!	#NUM!	#NUM!	#NUM!	#NUM!	#NUM!	#NUM!	#NUM!	#NUM!	#NUM!
307	T	0	0	0		#NUM!	#NUM!	#NUM!	#NUM!	#NUM!	#NUM!	#NUM!	#NUM!	#NUM!	#NUM!	#NUM!	#NUM!	#NUM!	#NUM!	#NUM!	#NUM!	#NUM!	#NUM!	#NUM!	#NUM!	#NUM!	#NUM!	#NUM!	#NUM!	#NUM!	#NUM!	#NUM!	#NUM!	#NUM!
308	S	0	0	0		#NUM!	#NUM!	#NUM!	#NUM!	#NUM!	#NUM!	#NUM!	#NUM!	#NUM!	#NUM!	#NUM!	#NUM!	#NUM!	#NUM!	#NUM!	#NUM!	#NUM!	#NUM!	#NUM!	#NUM!	#NUM!	#NUM!	#NUM!	#NUM!	#NUM!	#NUM!	#NUM!	#NUM!	#NUM!
309	A	0	0	0.148		#NUM!	#NUM!	#NUM!	#NUM!	#NUM!	#NUM!	#NUM!	#NUM!	#NUM!	#NUM!	#NUM!	#NUM!	#NUM!	#NUM!	#NUM!	#NUM!	#NUM!	#NUM!	#NUM!	#NUM!	#NUM!	#NUM!	#NUM!	#NUM!	#NUM!	#NUM!	#NUM!	#NUM!	#NUM!
310	A	0	0	0.148		#NUM!	#NUM!	#NUM!	#NUM!	#NUM!	#NUM!	#NUM!	#NUM!	#NUM!	#NUM!	#NUM!	#NUM!	#NUM!	#NUM!	#NUM!	#NUM!	#NUM!	#NUM!	#NUM!	#NUM!	#NUM!	#NUM!	#NUM!	#NUM!	#NUM!	#NUM!	#NUM!	#NUM!	#NUM!
311	P	0	0	0.148		#NUM!	#NUM!	#NUM!	#NUM!	#NUM!	#NUM!	#NUM!	#NUM!	#NUM!	#NUM!	#NUM!	#NUM!	#NUM!	#NUM!	#NUM!	#NUM!	#NUM!	#NUM!	#NUM!	#NUM!	#NUM!	#NUM!	#NUM!	#NUM!	#NUM!	#NUM!	#NUM!	#NUM!	#NUM!
312	V	0	0	0.556		#NUM!	#NUM!	#NUM!	#NUM!	#NUM!	#NUM!	#NUM!	#NUM!	#NUM!	#NUM!	#NUM!	#NUM!	#NUM!	#NUM!	#NUM!	#NUM!	#NUM!	#NUM!	#NUM!	#NUM!	#NUM!	#NUM!	#NUM!	#NUM!	#NUM!	#NUM!	#NUM!	#NUM!	#NUM!
313	P	0	0	0.148		#NUM!	#NUM!	#NUM!	#NUM!	#NUM!	#NUM!	#NUM!	#NUM!	#NUM!	#NUM!	#NUM!	#NUM!	#NUM!	#NUM!	#NUM!	#NUM!	#NUM!	#NUM!	#NUM!	#NUM!	#NUM!	#NUM!	#NUM!	#NUM!	#NUM!	#NUM!	#NUM!	#NUM!	#NUM!
314	S	0	0	0		#NUM!	#NUM!	#NUM!	#NUM!	#NUM!	#NUM!	#NUM!	#NUM!	#NUM!	#NUM!	#NUM!	#NUM!	#NUM!	#NUM!	#NUM!	#NUM!	#NUM!	#NUM!	#NUM!	#NUM!	#NUM!	#NUM!	#NUM!	#NUM!	#NUM!	#NUM!	#NUM!	#NUM!	#NUM!
315	D	0	-1	0		#NUM!	#NUM!	#NUM!	#NUM!	#NUM!	#NUM!	#NUM!	#NUM!	#NUM!	#NUM!	#NUM!	#NUM!	#NUM!	#NUM!	#NUM!	#NUM!	#NUM!	#NUM!	#NUM!	#NUM!	#NUM!	#NUM!	#NUM!	#NUM!	#NUM!	#NUM!	#NUM!	#NUM!	#NUM!
316	N	0	0	0		0	0	0	0	0	0	0	0	0	0	0	0	0	0	0	0	0	0	0	0	0	0	0	0	0	0	0	0	0
317	H	0	0	0.148		0	0	0	0	0	0	0	0	0	0	0	0	0	0	0	0	0	0	0	0	0	0	0	0	0	0	0	0	0
[truncated: 29 more columns]

## Sheet: NH2-X-CONH2(Parker-Gly0)
	Amino acids	P. Charges	N. Charges	H (Parker-Gly0 scale)		m	n	fH = n/(m+n)			a	b		MIC	Potency = LOG(1000/MIC)	score	score								MaxScore	L	0	1	2	3	4	5	6	7	8	9	10	11	12	13	14	15	16	17	18	19	20	21	22
						0.9	1.1	0.55			1.34	4.93		100	1	6.27	6.27
	A	0	0	0.229										10	2	7.61	7.61								4.2117	3	0.885494	3.26072	4.2117	3.34837	0
	C	0	0	0.274										1	3	8.95	8.95								6.46857	4	1.48538	4.60004	6.37285	6.46857	4.59479	0
	D	0	-1	0												0	3000								9.63559	5	2.23718	6.08587	8.65477	9.63559	8.80082	5.87309	0
	E	0	-1	0												residue	residue								13.0039	6	3.14089	7.72012	11.069	12.8967	13.0039	11.1913	7.17739	0
	F	0	0	0.949																					17.2717	7	4.1965	9.50386	13.6218	16.2722	17.2717	16.4542	13.6294	8.5037	0
	G	0	0	0																					21.7508	8	5.404	11.4378	16.3166	19.773	21.6337	21.7508	19.9721	16.108	9.84916	0
	H	0	0	0.229																					27.1199	9	6.7634	13.5222	19.1558	23.4059	26.1061	27.1199	26.3159	23.5474	18.6219	11.2116	0
	I	0	0	0.873																					32.7096	10	8.27469	15.7576	22.1412	27.1753	30.6989	32.5833	32.7096	30.9545	27.173	21.1672	12.5893	0
	K	1	0	0																					39.1804	11	9.93787	18.1441	25.2738	31.0842	35.4188	38.1543	39.1804	38.3879	35.6573	30.8433	23.7406	13.9808	0
	L	0	0	0.949																					45.8805	12	11.7529	20.6818	28.5545	35.1351	40.2706	43.842	45.7453	45.8805	44.1438	40.4174	34.5537	26.3397	15.3851	0
	M	0	0	0.631																					53.453	13	13.7199	23.3709	31.9839	39.3295	45.2577	49.6531	52.4158	53.453	52.671	49.9689	45.2291	38.3008	28.9623	16.8011	0
	N	0	0	0																					61.2635	14	15.8388	26.2115	35.5626	43.6688	50.3829	55.5921	59.2004	61.1196	61.2635	59.5423	55.8566	50.0879	42.0815	31.6067	18.2281	0
	P	0	0	0.229																					69.9378	15	18.1095	29.2035	39.291	48.154	55.6482	61.663	66.1051	68.8904	69.9378	69.1657	66.4865	61.8013	54.9899	45.8935	34.2714	19.6653	0
	Q	0	0	0																					78.8586	16	20.5321	32.3472	43.1693	52.7859	61.0552	67.8684	73.1347	76.7729	78.7062	78.8586	77.151	73.4974	67.7985	59.9321	49.7344	36.9552	21.1121	0
	R	1	0	0.096																					88.6348	17	23.1067	35.6425	47.1979	57.5653	66.6052	74.2108	80.293	84.773	87.5775	88.6348	87.8722	85.2124	80.5698	73.8444	64.9116	53.6026	39.6567	22.568	0
	S	0	0	0																					98.6658	18	25.8331	39.0895	51.3769	62.4927	72.2995	80.692	87.5829	92.8955	96.5589	98.505	98.6658	96.9708	93.3437	87.6991	79.9357	69.9262	57.4963	42.3751	24.0325	0
	T	0	0	0.032																					109.544	19	28.7114	42.6881	55.7065	67.5685	78.1388	87.3135	95.0069	101.144	105.656	108.477	109.544	108.791	106.148	101.54	94.8815	86.0695	74.9736	61.4141	45.1095	25.5052	0
	V	0	0	0.599																					120.685	20	31.7416	46.4385	60.1869	72.7932	84.124	94.0768	102.567	109.521	114.873	118.558	120.516	120.685	119.002	115.397	109.797	102.114	92.2433	80.0522	65.3548	47.859	26.9857	0
	W	0	0	1																					132.665	21	34.9237	50.3406	64.8182	78.167	90.2556	100.983	110.265	118.03	124.213	128.753	131.589	132.665	131.921	129.293	124.715	118.111	109.393	98.455	85.1602	69.3173	50.623	28.4735	0
	Y	0	0	0.484																					144.917	22	38.2577	54.3945	69.6004	83.6903	96.5343	108.032	118.102	126.673	133.681	139.065	142.77	144.739	144.917	143.244	139.66	134.097	126.478	116.716	104.702	90.2963	73.3004	53.4007	29.9685
	X	0	0	0																					157.999	23	41.7435	58.6001	74.5338	89.3633	102.96	115.227	126.08	135.452	143.277	149.499	154.063	156.914	157.999	157.263	154.65	150.097	143.538	134.896	124.082	110.984	95.4591	77.3033	56.1917
																									171.361	24	45.3813	62.9576	79.6184	95.1861	109.535	122.566	134.2	144.367	153.005	160.058	165.472	169.195	171.175	171.361	169.699	166.132	160.601	153.037	143.363	131.487	117.298	100.647	81.3252
																									185.545	25	49.1709	67.4668	84.8542	101.159	116.257	130.051	142.462	153.421	162.867	170.745	177.001	181.587	184.451	185.545	184.818	182.217	177.687	171.167	162.589	151.874	138.931	123.643	105.86
																									200.017	26	53.1125	72.1278	90.2413	107.282	123.128	137.683	150.867	162.614	172.864	181.561	188.653	194.093	197.832	199.823	200.017	198.365	194.815	189.311	181.793	172.193	160.43	146.411	130.018
																									215.303	27	57.2059	76.9407	95.7798	113.556	130.148	145.461	159.417	171.949	182.997	192.508	200.431	206.718	211.323	214.2	215.303	214.584	211.996	207.487	201.001	192.476	181.845	169.027	153.926
																									230.885	28	61.4512	81.9053	101.47	119.98	137.317	153.386	168.111	181.424	193.268	203.589	212.336	219.465	224.928	228.682	230.682	230.885	229.243	225.708	220.23	212.752	203.213	191.545	177.664
																									247.273	29	65.8484	87.0218	107.311	126.555	144.635	161.459	176.95	191.043	203.678	214.804	224.372	232.335	238.65	243.273	246.161	247.273	246.563	243.987	239.496	233.04	224.563	214.002	201.289
																									263.965	30	70.3975	92.2902	113.304	133.28	152.103	169.68	185.935	200.804	214.228	226.155	236.538	245.331	252.491	257.976	261.744	263.755	263.965	262.332	258.812	253.356	245.914	236.43	224.841
																									281.455	31	75.0985	97.7103	119.448	140.157	159.721	178.049	195.067	210.709	224.918	237.644	248.838	258.456	266.455	272.795	277.435	280.335	281.455	280.754	278.189	273.715	267.286	258.85	248.352
																									299.257	32	79.9514	103.282	125.744	147.184	167.488	186.567	204.345	220.758	235.75	249.271	261.272	271.71	280.544	287.733	293.237	297.019	299.039	299.257	297.634	294.127	288.693	281.282	271.846
																									317.85	33	84.9561	109.006	132.191	154.362	175.406	195.233	213.77	230.952	246.725	261.037	273.841	285.096	294.759	302.791	309.154	313.81	316.721	317.85	317.157	314.602	310.145	303.741	295.342
																									336.762	34	90.1128	114.882	138.79	161.691	183.473	204.048	223.342	241.292	257.842	272.943	286.548	298.614	309.102	317.973	325.188	330.711	334.506	336.535	336.762	335.148	331.654	326.239	318.857
																									356.456	35	95.4213	120.909	145.541	169.172	191.691	213.012	233.062	251.777	269.103	284.989	299.392	312.267	323.576	333.28	341.342	347.726	352.397	355.319	356.456	355.772	353.228	348.786	342.404
																									376.479	36	100.882	127.089	152.443	176.803	200.059	222.126	242.929	262.408	280.507	297.178	312.374	326.055	338.181	348.714	357.618	364.858	370.398	374.205	376.244	376.479	374.874	371.392	365.995
																									397.275	37	106.494	133.42	159.497	184.586	208.578	231.389	252.945	273.186	292.057	309.508	325.497	339.98	352.919	364.277	374.018	382.108	388.512	393.197	396.13	397.275	396.599	394.066	389.638
																									418.408	38	112.258	139.903	166.703	192.52	217.247	240.801	263.109	284.11	303.751	321.982	338.759	354.041	367.79	379.97	390.544	399.479	406.741	412.298	416.117	418.165	418.408	416.812	413.342
																									440.306	39	118.174	146.538	174.06	200.605	226.067	250.363	273.422	295.182	315.59	334.598	352.162	368.241	382.797	395.794	407.197	416.972	425.088	431.511	436.21	439.152	440.306	439.638	437.115
																									462.549	40	124.242	153.325	181.569	208.841	235.038	260.075	283.883	306.401	327.575	347.359	365.707	382.58	397.94	411.751	423.979	434.59	443.554	450.838	456.411	460.241	462.298	462.549	460.962
																									485.549	41	130.462	160.264	189.23	217.229	244.159	269.937	294.493	317.768	339.707	360.263	379.394	397.058	413.219	427.841	440.891	452.335	462.142	470.282	476.723	481.435	484.387	485.549	484.89
																									508.903	42	136.834	167.354	197.042	225.768	253.432	279.95	305.253	329.282	351.984	373.312	393.223	411.677	428.636	444.066	457.934	470.207	480.854	489.844	497.148	502.736	506.577	508.643	508.903
																									533.005	43	143.358	174.597	205.007	234.459	262.855	290.112	316.161	340.944	364.408	386.506	407.195	426.436	444.192	460.427	475.11	488.208	499.69	509.527	517.689	524.147	528.872	531.834	533.005
																									557.468	44	150.033	181.991	213.122	243.301	272.429	300.424	327.219	352.755	376.98	399.846	421.311	441.337	459.886	476.925	492.419	506.339	518.653	529.333	538.348	545.671	551.273	555.126	557.201
																									582.672	45	156.861	189.537	221.39	252.295	282.154	310.887	338.427	364.714	389.698	413.331	435.571	456.38	475.721	493.559	509.863	524.602	537.745	549.263	559.127	567.31	573.785	578.522	581.494
																									608.246	46	163.84	197.235	229.809	261.44	292.03	321.501	349.784	376.822	402.564	426.962	449.976	471.566	491.696	510.332	527.443	542.997	556.965	569.318	580.027	589.067	596.408	602.024	605.887
																									634.552	47	170.971	205.085	238.381	270.736	302.057	332.264	361.291	389.079	415.577	440.74	464.525	486.894	507.812	527.244	545.158	561.525	576.315	589.5	601.051	610.942	619.145	625.635	630.383
																									661.236	48	178.254	213.087	247.103	280.185	312.236	343.179	372.948	401.484	428.738	454.664	479.219	502.366	524.069	544.294	563.011	580.188	595.797	609.81	622.199	632.937	641.999	649.357	654.986
																									688.644	49	185.689	221.241	255.978	289.784	322.565	354.244	384.754	414.039	442.048	468.735	494.059	517.982	540.468	561.485	581.001	598.986	615.411	630.249	643.472	655.055	664.97	673.193	679.697
																									716.438	50	193.276	229.546	265.005	299.535	333.046	365.46	396.711	426.743	455.505	482.952	509.044	533.741	557.01	578.816	599.13	617.92	635.159	650.819	664.873	677.296	688.061	697.144	704.519
Residue number	Sequence	P. Chr	N. Chr	H		W12	W13	W14	W15	W16	W17	W18	W19	W20	W21	W22	W23	W24	W25	W26	W27	W28	W29	W30	W31	W32	W33	W34	W35	W36	W37	W38	W39	W40
1	M	0	0	0.631		4.22545	4.50924	4.36955	4.10099	4.02077	3.80087	3.72174	5.09668	5.23566	3.47196	3.32979	3.27862	3.37104	1.73791	1.68243	0	0	#NUM!	#NUM!	#NUM!	#NUM!	#NUM!	#NUM!	#NUM!	#NUM!	#NUM!	#NUM!	#NUM!	#NUM!
2	K	1	0	0		4.43364	4.2626	4.00525	3.90722	3.69624	3.60515	4.93931	5.07629	3.36725	3.21633	3.17341	3.26664	1.68423	1.62623	0	0	#NUM!	#NUM!	#NUM!	#NUM!	#NUM!	#NUM!	#NUM!	#NUM!	#NUM!	#NUM!	#NUM!	#NUM!	#NUM!
3	V	0	0	0.599		2.45657	2.28427	2.23094	2.09383	2.04373	3.60515	3.70685	1.88859	1.80446	1.7732	1.82559	0	0	#NUM!	#NUM!	#NUM!	#NUM!	#NUM!	#NUM!	#NUM!	#NUM!	#NUM!	#NUM!	#NUM!	#NUM!	#NUM!	#NUM!	#NUM!	#NUM!
4	L	0	0	0.949		2.24616	2.17792	2.04643	1.9867	3.50712	3.60515	1.83763	1.7471	1.72084	1.7732	0	0	#NUM!	#NUM!	#NUM!	#NUM!	#NUM!	#NUM!	#NUM!	#NUM!	#NUM!	#NUM!	#NUM!	#NUM!	#NUM!	#NUM!	#NUM!	#NUM!	#NUM!
5	W	0	0	1		2.0112	1.87013	1.82664	3.19914	3.32908	1.68644	1.6041	1.5784	1.64208	0	0	#NUM!	#NUM!	#NUM!	#NUM!	#NUM!	#NUM!	#NUM!	#NUM!	#NUM!	#NUM!	#NUM!	#NUM!	#NUM!	#NUM!	#NUM!	#NUM!	#NUM!	#NUM!
6	A	0	0	0.229		1.66772	1.6234	2.84648	2.98654	1.51403	1.43122	1.41661	1.48514	0	0	#NUM!	#NUM!	#NUM!	#NUM!	#NUM!	#NUM!	#NUM!	#NUM!	#NUM!	#NUM!	#NUM!	#NUM!	#NUM!	#NUM!	#NUM!	#NUM!	#NUM!	#NUM!	#NUM!
7	A	0	0	0.229		1.66772	2.8938	3.0534	1.53571	1.45278	1.43122	1.50632	0	0	#NUM!	#NUM!	#NUM!	#NUM!	#NUM!	#NUM!	#NUM!	#NUM!	#NUM!	#NUM!	#NUM!	#NUM!	#NUM!	#NUM!	#NUM!	#NUM!	#NUM!	#NUM!	#NUM!	#NUM!
8	L	0	0	0.949		2.9669	3.11313	1.56756	1.47122	1.45278	1.52521	0	0	#NUM!	#NUM!	#NUM!	#NUM!	#NUM!	#NUM!	#NUM!	#NUM!	#NUM!	#NUM!	#NUM!	#NUM!	#NUM!	#NUM!	#NUM!	#NUM!	#NUM!	#NUM!	#NUM!	#NUM!	#NUM!
9	L	0	0	0.949		2.74625	1.36846	1.28584	1.27017	1.35964	0	0	#NUM!	#NUM!	#NUM!	#NUM!	#NUM!	#NUM!	#NUM!	#NUM!	#NUM!	#NUM!	#NUM!	#NUM!	#NUM!	#NUM!	#NUM!	#NUM!	#NUM!	#NUM!	#NUM!	#NUM!	#NUM!	#NUM!
10	V	0	0	0.599		1.15558	1.07453	1.07574	1.17345	0	0	#NUM!	#NUM!	#NUM!	#NUM!	#NUM!	#NUM!	#NUM!	#NUM!	#NUM!	#NUM!	#NUM!	#NUM!	#NUM!	#NUM!	#NUM!	#NUM!	#NUM!	#NUM!	#NUM!	#NUM!	#NUM!	#NUM!	#NUM!
11	T	0	0	0.032		0.959929	0.961787	1.07574	0	0	#NUM!	#NUM!	#NUM!	#NUM!	#NUM!	#NUM!	#NUM!	#NUM!	#NUM!	#NUM!	#NUM!	#NUM!	#NUM!	#NUM!	#NUM!	#NUM!	#NUM!	#NUM!	#NUM!	#NUM!	#NUM!	#NUM!	#NUM!	#NUM!
12	F	0	0	0.949		1.02391	1.135	0	0	#NUM!	#NUM!	#NUM!	#NUM!	#NUM!	#NUM!	#NUM!	#NUM!	#NUM!	#NUM!	#NUM!	#NUM!	#NUM!	#NUM!	#NUM!	#NUM!	#NUM!	#NUM!	#NUM!	#NUM!	#NUM!	#NUM!	#NUM!	#NUM!	#NUM!
13	L	0	0	0.949		0.910505	0	0	#NUM!	#NUM!	#NUM!	#NUM!	#NUM!	#NUM!	#NUM!	#NUM!	#NUM!	#NUM!	#NUM!	#NUM!	#NUM!	#NUM!	#NUM!	#NUM!	#NUM!	#NUM!	#NUM!	#NUM!	#NUM!	#NUM!	#NUM!	#NUM!	#NUM!	#NUM!
14	A	0	0	0.229		0	0	#NUM!	#NUM!	#NUM!	#NUM!	#NUM!	#NUM!	#NUM!	#NUM!	#NUM!	#NUM!	#NUM!	#NUM!	#NUM!	#NUM!	#NUM!	#NUM!	#NUM!	#NUM!	#NUM!	#NUM!	#NUM!	#NUM!	#NUM!	#NUM!	#NUM!	#NUM!	#NUM!
15	G	0	0	0		0	#NUM!	#NUM!	#NUM!	#NUM!	#NUM!	#NUM!	#NUM!	#NUM!	#NUM!	#NUM!	#NUM!	#NUM!	#NUM!	#NUM!	#NUM!	#NUM!	#NUM!	#NUM!	#NUM!	#NUM!	#NUM!	#NUM!	#NUM!	#NUM!	#NUM!	#NUM!	#NUM!	#NUM!
16	C	0	0	0.274		#NUM!	#NUM!	#NUM!	#NUM!	#NUM!	#NUM!	#NUM!	#NUM!	#NUM!	#NUM!	#NUM!	#NUM!	#NUM!	#NUM!	#NUM!	#NUM!	#NUM!	#NUM!	#NUM!	#NUM!	#NUM!	#NUM!	#NUM!	#NUM!	#NUM!	#NUM!	#NUM!	#NUM!	#NUM!
17	Q	0	0	0		#NUM!	#NUM!	#NUM!	#NUM!	#NUM!	#NUM!	#NUM!	#NUM!	#NUM!	#NUM!	#NUM!	#NUM!	#NUM!	#NUM!	#NUM!	#NUM!	#NUM!	#NUM!	#NUM!	#NUM!	#NUM!	#NUM!	#NUM!	#NUM!	#NUM!	#NUM!	#NUM!	#NUM!	#NUM!
18	A	0	0	0.229		#NUM!	#NUM!	#NUM!	#NUM!	#NUM!	#NUM!	#NUM!	#NUM!	#NUM!	#NUM!	#NUM!	#NUM!	#NUM!	#NUM!	#NUM!	#NUM!	#NUM!	#NUM!	#NUM!	#NUM!	#NUM!	#NUM!	#NUM!	#NUM!	#NUM!	#NUM!	#NUM!	#NUM!	#NUM!
19	K	1	0	0		#NUM!	#NUM!	#NUM!	#NUM!	#NUM!	#NUM!	#NUM!	#NUM!	#NUM!	#NUM!	#NUM!	#NUM!	#NUM!	#NUM!	#NUM!	#NUM!	#NUM!	#NUM!	#NUM!	#NUM!	#NUM!	#NUM!	#NUM!	#NUM!	#NUM!	#NUM!	#NUM!	#NUM!	#NUM!
20	V	0	0	0.599		#NUM!	#NUM!	#NUM!	#NUM!	#NUM!	#NUM!	#NUM!	#NUM!	#NUM!	#NUM!	#NUM!	#NUM!	#NUM!	#NUM!	#NUM!	#NUM!	#NUM!	#NUM!	#NUM!	#NUM!	#NUM!	#NUM!	#NUM!	#NUM!	#NUM!	#NUM!	#NUM!	#NUM!	#NUM!
21	E	0	-1	0		#NUM!	#NUM!	#NUM!	#NUM!	#NUM!	#NUM!	#NUM!	#NUM!	#NUM!	#NUM!	#NUM!	#NUM!	#NUM!	#NUM!	#NUM!	#NUM!	#NUM!	#NUM!	#NUM!	#NUM!	#NUM!	#NUM!	#NUM!	#NUM!	#NUM!	#NUM!	#NUM!	#NUM!	#NUM!
22	Q	0	0	0		#NUM!	#NUM!	#NUM!	#NUM!	#NUM!	#NUM!	#NUM!	#NUM!	#NUM!	#NUM!	#NUM!	#NUM!	#NUM!	#NUM!	#NUM!	#NUM!	#NUM!	#NUM!	#NUM!	#NUM!	#NUM!	#NUM!	#NUM!	#NUM!	#NUM!	#NUM!	#NUM!	#NUM!	#NUM!
23	A	0	0	0.229		#NUM!	#NUM!	#NUM!	#NUM!	#NUM!	#NUM!	#NUM!	#NUM!	#NUM!	#NUM!	#NUM!	#NUM!	#NUM!	#NUM!	#NUM!	#NUM!	#NUM!	#NUM!	#NUM!	#NUM!	#NUM!	#NUM!	#NUM!	#NUM!	#NUM!	#NUM!	#NUM!	#NUM!	#NUM!
24	V	0	0	0.599		#NUM!	#NUM!	#NUM!	#NUM!	#NUM!	#NUM!	#NUM!	#NUM!	#NUM!	#NUM!	#NUM!	#NUM!	#NUM!	#NUM!	#NUM!	#NUM!	#NUM!	#NUM!	#NUM!	#NUM!	#NUM!	#NUM!	#NUM!	#NUM!	#NUM!	#NUM!	#NUM!	#NUM!	#NUM!
25	E	0	-1	0		#NUM!	#NUM!	#NUM!	#NUM!	#NUM!	#NUM!	#NUM!	#NUM!	#NUM!	#NUM!	#NUM!	#NUM!	#NUM!	#NUM!	#NUM!	#NUM!	#NUM!	#NUM!	#NUM!	#NUM!	#NUM!	#NUM!	#NUM!	#NUM!	#NUM!	#NUM!	#NUM!	#NUM!	#NUM!
26	T	0	0	0.032		#NUM!	#NUM!	#NUM!	#NUM!	#NUM!	#NUM!	#NUM!	#NUM!	#NUM!	#NUM!	#NUM!	#NUM!	#NUM!	#NUM!	#NUM!	#NUM!	#NUM!	#NUM!	#NUM!	#NUM!	#NUM!	#NUM!	#NUM!	#NUM!	#NUM!	#NUM!	#NUM!	#NUM!	#NUM!
27	E	0	-1	0		#NUM!	#NUM!	#NUM!	#NUM!	#NUM!	#NUM!	#NUM!	#NUM!	#NUM!	#NUM!	#NUM!	#NUM!	#NUM!	#NUM!	#NUM!	#NUM!	#NUM!	#NUM!	#NUM!	#NUM!	#NUM!	#NUM!	#NUM!	#NUM!	#NUM!	#NUM!	#NUM!	#NUM!	#NUM!
28	P	0	0	0.229		#NUM!	#NUM!	#NUM!	#NUM!	0	0	#NUM!	#NUM!	#NUM!	#NUM!	#NUM!	0	0	0	#NUM!	#NUM!	#NUM!	0	0	0	0	0	0	0	#NUM!	#NUM!	#NUM!	#NUM!	#NUM!
29	E	0	-1	0		#NUM!	#NUM!	#NUM!	0	0	#NUM!	#NUM!	#NUM!	#NUM!	#NUM!	0	0	0	#NUM!	#NUM!	#NUM!	0	0	0	0	0	0	0	#NUM!	#NUM!	#NUM!	#NUM!	#NUM!	#NUM!
30	P	0	0	0.229		0	0	0.599179	0.824683	0	0	0	0	0	1.05827	1.2048	1.34999	0	0	0	1.4237	1.54404	1.59086	1.54165	1.49896	1.5974	1.55097	0	0	0	0	#NUM!	#NUM!	#NUM!
31	E	0	-1	0		0	0.571132	0.813849	0	0	0	0	0	1.05841	1.20819	1.36111	0	0	0	1.43496	1.55689	1.60635	1.55346	1.51046	1.60992	1.563	0	0	0	0	#NUM!	#NUM!	#NUM!	#NUM!
32	L	0	0	0.949		1.14616	1.61627	0.813849	1.01859	1.02263	1.20101	1.14238	2.06715	2.36036	2.64838	1.36111	1.40007	1.52769	2.77555	3.01146	3.0997	2.99756	2.9086	3.09995	3.00423	1.563	1.51756	1.56085	1.51798	0	#NUM!	#NUM!	#NUM!	#NUM!
33	R	1	0	0.096		1.17579	0.585894	0.813849	0.824683	1.02263	0.966702	1.75755	2.06715	2.38123	1.21888	1.26663	1.40007	2.54757	2.79311	2.89425	2.79218	2.71015	2.9086	2.81863	1.46382	1.42115	1.46663	1.42621	0	#NUM!	#NUM!	#NUM!	#NUM!	#NUM!
34	Q	0	0	0		0	0	0	0	0	0.966702	1.14238	1.31353	0	0	0	1.40007	1.53746	1.58984	1.5338	1.48523	1.59556	1.54302	0	0	0	0	#NUM!	#NUM!	#NUM!	#NUM!	#NUM!	#NUM!	#NUM!
35	Q	0	0	0		0	0	0	0	1.02263	1.20101	1.38159	0	0	0	1.46009	1.598	1.65258	1.58984	1.53953	1.64993	1.59556	0	0	0	0	#NUM!	#NUM!	#NUM!	#NUM!	#NUM!	#NUM!	#NUM!	#NUM!
36	T	0	0	0.032		0	0	0	1.081	1.2705	1.45251	0	0	0	1.52243	1.6665	1.71765	1.65258	1.59577	1.71024	1.64993	0	0	0	0	#NUM!	#NUM!	#NUM!	#NUM!	#NUM!	#NUM!	#NUM!	#NUM!	#NUM!
37	E	0	-1	0		0	0	1.14248	1.3341	1.52796	0	0	0	1.5867	1.73073	1.7846	1.71124	1.65258	1.76673	1.70446	0	0	0	0	#NUM!	#NUM!	#NUM!	#NUM!	#NUM!	#NUM!	#NUM!	#NUM!	#NUM!	#NUM!
38	W	0	0	1		1.27566	2.26892	2.65255	3.01403	1.52796	1.56755	1.72309	3.09893	3.3812	3.47237	3.33018	3.20525	3.42694	3.29684	1.70446	1.64435	1.69142	1.63572	0	#NUM!	#NUM!	#NUM!	#NUM!	#NUM!	#NUM!	#NUM!	#NUM!	#NUM!	#NUM!
39	Q	0	0	0		1.82637	2.23947	2.65255	1.3341	1.39018	1.55453	2.80273	3.09893	3.21205	3.06809	2.9548	3.18618	3.06547	1.58038	1.52468	1.57459	1.5227	0	#NUM!	#NUM!	#NUM!	#NUM!	#NUM!	#NUM!	#NUM!	#NUM!	#NUM!	#NUM!	#NUM!
40	S	0	0	0		2.40839	2.82298	1.42147	1.46953	1.64447	2.94659	3.25951	3.3618	3.21205	3.08096	3.32278	3.18618	1.64275	1.58038	1.63215	1.57459	0	#NUM!	#NUM!	#NUM!	#NUM!	#NUM!	#NUM!	#NUM!	#NUM!	#NUM!	#NUM!	#NUM!	#NUM!
41	G	0	0	0		3.03592	1.5128	1.56577	1.73833	3.11707	3.42682	3.536	3.3618	3.22552	3.46465	3.32278	1.70743	1.64275	1.69178	1.63215	0	#NUM!	#NUM!	#NUM!	#NUM!	#NUM!	#NUM!	#NUM!	#NUM!	#NUM!	#NUM!	#NUM!	#NUM!	#NUM!
42	Q	0	0	0		1.62691	1.66637	1.85217	3.295	3.62509	3.7175	3.536	3.37589	3.62721	3.46465	1.78063	1.70743	1.75854	1.69178	0	#NUM!	#NUM!	#NUM!	#NUM!	#NUM!	#NUM!	#NUM!	#NUM!	#NUM!	#NUM!	#NUM!	#NUM!	#NUM!	#NUM!
43	R	1	0	0.096		1.79207	1.97117	3.51077	3.83201	3.93258	3.7175	3.55083	3.79631	3.62721	1.85666	1.78063	1.82779	1.75854	0	#NUM!	#NUM!	#NUM!	#NUM!	#NUM!	#NUM!	#NUM!	#NUM!	#NUM!	#NUM!	#NUM!	#NUM!	#NUM!	#NUM!	#NUM!
44	W	0	0	1		0	1.97117	2.15838	2.19971	2.08093	1.97546	2.11573	2.0115	0	0	0	0	#NUM!	#NUM!	#NUM!	#NUM!	#NUM!	#NUM!	#NUM!	#NUM!	#NUM!	#NUM!	#NUM!	#NUM!	#NUM!	#NUM!	#NUM!	#NUM!	#NUM!
45	E	0	-1	0		1.7746	1.97117	2.03508	1.91	1.81558	1.96216	1.86637	0	0	0	0	#NUM!	#NUM!	#NUM!	#NUM!	#NUM!	#NUM!	#NUM!	#NUM!	#NUM!	#NUM!	#NUM!	#NUM!	#NUM!	#NUM!	#NUM!	#NUM!	#NUM!	#NUM!
46	L	0	0	0.949		3.9558	4.0416	3.7976	3.58138	3.87337	3.66153	1.86637	1.77442	1.83075	1.7487	0	#NUM!	#NUM!	#NUM!	#NUM!	#NUM!	#NUM!	#NUM!	#NUM!	#NUM!	#NUM!	#NUM!	#NUM!	#NUM!	#NUM!	#NUM!	#NUM!	#NUM!	#NUM!
47	A	0	0	0.229		3.72912	3.46756	3.27628	3.58138	3.388	1.71628	1.63249	1.6921	1.61673	0	#NUM!	#NUM!	#NUM!	#NUM!	#NUM!	#NUM!	#NUM!	#NUM!	#NUM!	#NUM!	#NUM!	#NUM!	#NUM!	#NUM!	#NUM!	#NUM!	#NUM!	#NUM!	#NUM!
48	L	0	0	0.949		3.58148	3.34943	3.68502	3.45853	1.7533	1.65741	1.72333	1.63843	0	#NUM!	#NUM!	#NUM!	#NUM!	#NUM!	#NUM!	#NUM!	#NUM!	#NUM!	#NUM!	#NUM!	#NUM!	#NUM!	#NUM!	#NUM!	#NUM!	#NUM!	#NUM!	#NUM!	#NUM!
49	G	0	0	0		2.99601	3.34943	3.14722	1.5829	1.49742	1.5678	1.49126	0	#NUM!	#NUM!	#NUM!	#NUM!	#NUM!	#NUM!	#NUM!	#NUM!	#NUM!	#NUM!	#NUM!	#NUM!	#NUM!	#NUM!	#NUM!	#NUM!	#NUM!	#NUM!	#NUM!	#NUM!	#NUM!
50	R	1	0	0.096		3.60208	3.34943	1.68655	1.5829	1.65851	1.5678	0	#NUM!	#NUM!	#NUM!	#NUM!	#NUM!	#NUM!	#NUM!	#NUM!	#NUM!	#NUM!	#NUM!	#NUM!	#NUM!	#NUM!	#NUM!	#NUM!	#NUM!	#NUM!	#NUM!	#NUM!	#NUM!	#NUM!
51	F	0	0	0.949		1.89721	0	0	0	0	#NUM!	#NUM!	#NUM!	#NUM!	#NUM!	#NUM!	#NUM!	#NUM!	#NUM!	#NUM!	#NUM!	#NUM!	#NUM!	#NUM!	#NUM!	#NUM!	#NUM!	#NUM!	#NUM!	#NUM!	#NUM!	#NUM!	#NUM!	#NUM!
52	W	0	0	1		0	0	0	0	#NUM!	#NUM!	#NUM!	#NUM!	#NUM!	#NUM!	#NUM!	#NUM!	#NUM!	#NUM!	#NUM!	#NUM!	#NUM!	#NUM!	#NUM!	#NUM!	#NUM!	#NUM!	#NUM!	#NUM!	#NUM!	#NUM!	#NUM!	#NUM!	#NUM!
53	D	0	-1	0		0	0	0	#NUM!	#NUM!	#NUM!	#NUM!	#NUM!	#NUM!	#NUM!	#NUM!	#NUM!	#NUM!	#NUM!	#NUM!	#NUM!	#NUM!	#NUM!	#NUM!	#NUM!	#NUM!	#NUM!	#NUM!	#NUM!	#NUM!	#NUM!	#NUM!	#NUM!	#NUM!
54	Y	0	0	0.484		1.43772	1.33688	0	#NUM!	#NUM!	#NUM!	#NUM!	#NUM!	#NUM!	#NUM!	#NUM!	#NUM!	#NUM!	#NUM!	#NUM!	#NUM!	#NUM!	#NUM!	#NUM!	#NUM!	#NUM!	#NUM!	#NUM!	#NUM!	#NUM!	#NUM!	#NUM!	#NUM!	#NUM!
55	L	0	0	0.949		1.276	0	#NUM!	#NUM!	#NUM!	#NUM!	#NUM!	#NUM!	#NUM!	#NUM!	#NUM!	#NUM!	#NUM!	#NUM!	#NUM!	#NUM!	#NUM!	#NUM!	#NUM!	#NUM!	#NUM!	#NUM!	#NUM!	#NUM!	#NUM!	#NUM!	#NUM!	#NUM!	#NUM!
56	R	1	0	0.096		0	#NUM!	#NUM!	#NUM!	#NUM!	#NUM!	#NUM!	#NUM!	#NUM!	#NUM!	#NUM!	#NUM!	#NUM!	#NUM!	#NUM!	#NUM!	#NUM!	#NUM!	#NUM!	#NUM!	#NUM!	#NUM!	#NUM!	#NUM!	#NUM!	#NUM!	#NUM!	#NUM!	#NUM!
57	W	0	0	1		#NUM!	#NUM!	#NUM!	#NUM!	#NUM!	#NUM!	#NUM!	#NUM!	#NUM!	#NUM!	#NUM!	#NUM!	#NUM!	#NUM!	#NUM!	#NUM!	#NUM!	#NUM!	#NUM!	#NUM!	#NUM!	#NUM!	#NUM!	#NUM!	#NUM!	#NUM!	#NUM!	#NUM!	#NUM!
58	V	0	0	0.599		#NUM!	#NUM!	#NUM!	#NUM!	#NUM!	#NUM!	#NUM!	#NUM!	#NUM!	#NUM!	#NUM!	#NUM!	#NUM!	#NUM!	#NUM!	#NUM!	#NUM!	#NUM!	#NUM!	#NUM!	#NUM!	#NUM!	#NUM!	#NUM!	#NUM!	#NUM!	#NUM!	#NUM!	#NUM!
59	Q	0	0	0		#NUM!	#NUM!	#NUM!	#NUM!	#NUM!	#NUM!	#NUM!	#NUM!	#NUM!	#NUM!	#NUM!	#NUM!	#NUM!	#NUM!	#NUM!	#NUM!	#NUM!	#NUM!	#NUM!	#NUM!	#NUM!	#NUM!	#NUM!	#NUM!	#NUM!	#NUM!	#NUM!	#NUM!	#NUM!
60	T	0	0	0.032		#NUM!	#NUM!	#NUM!	#NUM!	#NUM!	#NUM!	#NUM!	#NUM!	#NUM!	#NUM!	#NUM!	#NUM!	#NUM!	#NUM!	#NUM!	#NUM!	#NUM!	#NUM!	#NUM!	#NUM!	#NUM!	#NUM!	#NUM!	#NUM!	#NUM!	#NUM!	#NUM!	#NUM!	#NUM!
61	L	0	0	0.949		#NUM!	#NUM!	#NUM!	#NUM!	#NUM!	#NUM!	#NUM!	#NUM!	#NUM!	#NUM!	#NUM!	#NUM!	#NUM!	#NUM!	#NUM!	#NUM!	#NUM!	#NUM!	#NUM!	#NUM!	#NUM!	#NUM!	#NUM!	#NUM!	#NUM!	#NUM!	#NUM!	#NUM!	#NUM!
62	S	0	0	0		#NUM!	#NUM!	#NUM!	#NUM!	#NUM!	#NUM!	#NUM!	#NUM!	#NUM!	#NUM!	#NUM!	#NUM!	#NUM!	#NUM!	#NUM!	#NUM!	#NUM!	#NUM!	#NUM!	#NUM!	#NUM!	#NUM!	#NUM!	#NUM!	#NUM!	#NUM!	#NUM!	#NUM!	#NUM!
63	E	0	-1	0		#NUM!	#NUM!	#NUM!	#NUM!	#NUM!	#NUM!	#NUM!	#NUM!	#NUM!	#NUM!	#NUM!	#NUM!	#NUM!	#NUM!	#NUM!	#NUM!	#NUM!	#NUM!	#NUM!	#NUM!	#NUM!	#NUM!	#NUM!	#NUM!	#NUM!	#NUM!	#NUM!	#NUM!	#NUM!
64	Q	0	0	0		#NUM!	#NUM!	#NUM!	#NUM!	#NUM!	#NUM!	#NUM!	#NUM!	#NUM!	#NUM!	#NUM!	#NUM!	#NUM!	#NUM!	#NUM!	#NUM!	#NUM!	#NUM!	#NUM!	#NUM!	#NUM!	#NUM!	#NUM!	#NUM!	#NUM!	#NUM!	#NUM!	#NUM!	#NUM!
65	V	0	0	0.599		#NUM!	#NUM!	#NUM!	#NUM!	#NUM!	#NUM!	#NUM!	#NUM!	#NUM!	#NUM!	#NUM!	#NUM!	#NUM!	#NUM!	#NUM!	#NUM!	#NUM!	#NUM!	#NUM!	#NUM!	#NUM!	#NUM!	#NUM!	#NUM!	#NUM!	#NUM!	#NUM!	#NUM!	#NUM!
66	Q	0	0	0		#NUM!	#NUM!	#NUM!	#NUM!	#NUM!	#NUM!	#NUM!	#NUM!	#NUM!	#NUM!	#NUM!	#NUM!	#NUM!	#NUM!	#NUM!	#NUM!	#NUM!	#NUM!	#NUM!	#NUM!	#NUM!	#NUM!	#NUM!	#NUM!	#NUM!	#NUM!	#NUM!	#NUM!	#NUM!
67	E	0	-1	0		#NUM!	#NUM!	#NUM!	#NUM!	#NUM!	#NUM!	#NUM!	#NUM!	#NUM!	#NUM!	#NUM!	#NUM!	#NUM!	#NUM!	#NUM!	#NUM!	#NUM!	#NUM!	#NUM!	#NUM!	#NUM!	#NUM!	#NUM!	#NUM!	#NUM!	#NUM!	#NUM!	#NUM!	#NUM!
68	E	0	-1	0		0	0	0	0	#NUM!	#NUM!	#NUM!	#NUM!	#NUM!	#NUM!	#NUM!	#NUM!	#NUM!	#NUM!	0	0	#NUM!	#NUM!	#NUM!	#NUM!	#NUM!	#NUM!	#NUM!	#NUM!	#NUM!	#NUM!	#NUM!	#NUM!	#NUM!
69	L	0	0	0.949		1.13682	1.35063	1.45564	0	#NUM!	#NUM!	#NUM!	0	#NUM!	#NUM!	0	0	0	1.27388	1.22898	0	0	#NUM!	#NUM!	#NUM!	#NUM!	#NUM!	#NUM!	#NUM!	#NUM!	#NUM!	#NUM!	#NUM!	#NUM!
70	L	0	0	0.949		1.13682	1.25154	0	#NUM!	#NUM!	#NUM!	0	#NUM!	#NUM!	0	0	0	1.14596	1.10246	0	0	#NUM!	#NUM!	#NUM!	#NUM!	#NUM!	#NUM!	#NUM!	#NUM!	#NUM!	#NUM!	#NUM!	#NUM!	#NUM!
71	S	0	0	0		1.03271	0	#NUM!	#NUM!	#NUM!	0	#NUM!	#NUM!	0	0	0	1.00848	0.970273	0	0	#NUM!	#NUM!	#NUM!	#NUM!	#NUM!	#NUM!	#NUM!	#NUM!	#NUM!	#NUM!	#NUM!	#NUM!	#NUM!	#NUM!
72	S	0	0	0		0	#NUM!	#NUM!	#NUM!	0	#NUM!	#NUM!	0	0	0	1.05171	1.00848	0	0	#NUM!	#NUM!	#NUM!	#NUM!	#NUM!	#NUM!	#NUM!	#NUM!	#NUM!	#NUM!	#NUM!	#NUM!	#NUM!	#NUM!	#NUM!
73	Q	0	0	0		#NUM!	#NUM!	#NUM!	0	#NUM!	#NUM!	0	0	0	1.09662	1.05171	0	0	#NUM!	#NUM!	#NUM!	#NUM!	#NUM!	#NUM!	#NUM!	#NUM!	#NUM!	#NUM!	#NUM!	#NUM!	#NUM!	#NUM!	#NUM!	#NUM!
74	V	0	0	0.599		#NUM!	#NUM!	0	#NUM!	#NUM!	0	0	0	1.14807	1.09662	0	0	#NUM!	#NUM!	#NUM!	#NUM!	#NUM!	#NUM!	#NUM!	#NUM!	#NUM!	#NUM!	#NUM!	#NUM!	#NUM!	#NUM!	#NUM!	#NUM!	#NUM!
75	T	0	0	0.032		#NUM!	0	#NUM!	#NUM!	0	0	0	1.06605	1.01857	0	0	#NUM!	#NUM!	#NUM!	#NUM!	#NUM!	#NUM!	#NUM!	#NUM!	#NUM!	#NUM!	#NUM!	#NUM!	#NUM!	#NUM!	#NUM!	#NUM!	#NUM!	#NUM!
76	Q	0	0	0		0	#NUM!	#NUM!	0	0	0	1.11372	1.05885	0	0	#NUM!	#NUM!	#NUM!	#NUM!	#NUM!	#NUM!	#NUM!	#NUM!	#NUM!	#NUM!	#NUM!	#NUM!	#NUM!	#NUM!	#NUM!	#NUM!	#NUM!	#NUM!	#NUM!
77	E	0	-1	0		#NUM!	#NUM!	0	0	0	1.17089	1.11372	0	0	#NUM!	#NUM!	#NUM!	#NUM!	#NUM!	#NUM!	#NUM!	#NUM!	#NUM!	#NUM!	#NUM!	#NUM!	#NUM!	#NUM!	#NUM!	#NUM!	#NUM!	#NUM!	#NUM!	#NUM!
78	L	0	0	0.949		0	1.26148	1.25235	1.30933	2.31137	2.18495	1.11372	1.27414	0	#NUM!	#NUM!	#NUM!	#NUM!	#NUM!	#NUM!	#NUM!	#NUM!	#NUM!	#NUM!	#NUM!	#NUM!	#NUM!	#NUM!	#NUM!	0	#NUM!	#NUM!	#NUM!	#NUM!
79	R	1	0	0.096		1.04314	1.03967	1.11661	1.9556	1.85	0.937171	1.11372	0	#NUM!	#NUM!	#NUM!	#NUM!	#NUM!	#NUM!	#NUM!	#NUM!	#NUM!	#NUM!	#NUM!	#NUM!	#NUM!	#NUM!	#NUM!	0	#NUM!	#NUM!	#NUM!	#NUM!	#NUM!
80	A	0	0	0.229		0	0	1.08876	1.02185	0	0	#NUM!	#NUM!	#NUM!	#NUM!	#NUM!	#NUM!	#NUM!	#NUM!	#NUM!	#NUM!	#NUM!	#NUM!	#NUM!	#NUM!	#NUM!	#NUM!	#NUM!	#NUM!	#NUM!	#NUM!	#NUM!	#NUM!	#NUM!
81	L	0	0	0.949		0	1.08831	1.02261	0	0	#NUM!	#NUM!	#NUM!	#NUM!	#NUM!	#NUM!	#NUM!	#NUM!	#NUM!	#NUM!	#NUM!	#NUM!	#NUM!	#NUM!	#NUM!	#NUM!	#NUM!	#NUM!	#NUM!	#NUM!	#NUM!	#NUM!	#NUM!	#NUM!
82	M	0	0	0.631		0.861645	0.801209	0	0	#NUM!	#NUM!	#NUM!	#NUM!	#NUM!	#NUM!	#NUM!	#NUM!	#NUM!	#NUM!	#NUM!	#NUM!	#NUM!	#NUM!	#NUM!	#NUM!	#NUM!	#NUM!	#NUM!	#NUM!	#NUM!	#NUM!	#NUM!	#NUM!	#NUM!
83	D	0	-1	0		0.661635	0	0	#NUM!	#NUM!	#NUM!	#NUM!	#NUM!	#NUM!	#NUM!	#NUM!	#NUM!	#NUM!	#NUM!	#NUM!	#NUM!	#NUM!	#NUM!	#NUM!	#NUM!	#NUM!	#NUM!	#NUM!	#NUM!	#NUM!	#NUM!	#NUM!	#NUM!	#NUM!
84	E	0	-1	0		0.661635	0.896515	0	#NUM!	#NUM!	#NUM!	#NUM!	#NUM!	#NUM!	#NUM!	#NUM!	#NUM!	#NUM!	#NUM!	#NUM!	#NUM!	#NUM!	#NUM!	0	#NUM!	#NUM!	#NUM!	#NUM!	#NUM!	#NUM!	#NUM!	0	0	0
85	T	0	0	0.032		1.79915	0.896515	0	0	0	0	0	0	0	#NUM!	#NUM!	#NUM!	#NUM!	#NUM!	0	0	0	0.952579	0	0	0	0	0	0	0	0.973703	1.06751	1.04111	1.04374
86	M	0	0	0.631		0.953779	0	0	0	0	0	0	0	#NUM!	#NUM!	#NUM!	#NUM!	#NUM!	0	0	0	0.979851	0	0	0	0	0	0	0	0.995553	1.0906	1.06351	1.06515	0
87	K	1	0	0		0	0	0	0	0	0	0	#NUM!	#NUM!	#NUM!	#NUM!	#NUM!	0	0	0	0.908499	0	0	0	0	0	0	0	0.938261	1.03702	1.01003	1.01339	0	0
88	E	0	-1	0		#NUM!	#NUM!	#NUM!	#NUM!	#NUM!	#NUM!	#NUM!	#NUM!	#NUM!	#NUM!	#NUM!	#NUM!	#NUM!	#NUM!	0	#NUM!	#NUM!	#NUM!	#NUM!	#NUM!	#NUM!	#NUM!	0	0	0	0	#NUM!	#NUM!	#NUM!
89	L	0	0	0.949		0	0	0	0	0	#NUM!	#NUM!	#NUM!	#NUM!	#NUM!	0	0	0	0.976116	0	0	0	0	0	0	0	0.992097	1.09492	1.06485	1.06697	0	0	#NUM!	#NUM!
90	K	1	0	0		0	0	0	0	#NUM!	#NUM!	#NUM!	#NUM!	#NUM!	0	0	0	0.841036	0	0	0	0	0	0	0	0.88562	0.992097	0.964756	0.968672	0	0	#NUM!	#NUM!	#NUM!
91	A	0	0	0.229		#NUM!	#NUM!	#NUM!	#NUM!	#NUM!	#NUM!	#NUM!	#NUM!	#NUM!	#NUM!	#NUM!	0	#NUM!	#NUM!	#NUM!	#NUM!	#NUM!	#NUM!	#NUM!	0	0	0	0	#NUM!	#NUM!	#NUM!	#NUM!	#NUM!	#NUM!
92	Y	0	0	0.484		#NUM!	#NUM!	#NUM!	#NUM!	#NUM!	#NUM!	#NUM!	#NUM!	#NUM!	#NUM!	0	#NUM!	#NUM!	#NUM!	#NUM!	#NUM!	#NUM!	#NUM!	0	0	0	0	#NUM!	#NUM!	#NUM!	#NUM!	#NUM!	#NUM!	#NUM!
93	K	1	0	0		#NUM!	#NUM!	#NUM!	#NUM!	#NUM!	#NUM!	#NUM!	#NUM!	#NUM!	0	#NUM!	#NUM!	#NUM!	#NUM!	#NUM!	#NUM!	#NUM!	0	0	0	0	#NUM!	#NUM!	#NUM!	#NUM!	#NUM!	#NUM!	#NUM!	#NUM!
94	S	0	0	0		#NUM!	#NUM!	#NUM!	#NUM!	#NUM!	#NUM!	#NUM!	#NUM!	#NUM!	#NUM!	#NUM!	#NUM!	#NUM!	#NUM!	#NUM!	#NUM!	#NUM!	#NUM!	#NUM!	#NUM!	#NUM!	#NUM!	#NUM!	#NUM!	#NUM!	#NUM!	#NUM!	#NUM!	#NUM!
95	E	0	-1	0		#NUM!	#NUM!	#NUM!	#NUM!	#NUM!	#NUM!	#NUM!	#NUM!	#NUM!	#NUM!	#NUM!	#NUM!	#NUM!	#NUM!	#NUM!	#NUM!	#NUM!	#NUM!	#NUM!	#NUM!	#NUM!	#NUM!	#NUM!	#NUM!	#NUM!	#NUM!	#NUM!	#NUM!	#NUM!
96	L	0	0	0.949		#NUM!	#NUM!	#NUM!	#NUM!	#NUM!	#NUM!	0	#NUM!	#NUM!	#NUM!	#NUM!	#NUM!	#NUM!	#NUM!	0	0	0	0	#NUM!	#NUM!	#NUM!	#NUM!	#NUM!	#NUM!	#NUM!	#NUM!	#NUM!	#NUM!	#NUM!
97	E	0	-1	0		#NUM!	#NUM!	#NUM!	#NUM!	#NUM!	0	#NUM!	#NUM!	#NUM!	#NUM!	#NUM!	#NUM!	#NUM!	0	0	0	0	#NUM!	#NUM!	#NUM!	#NUM!	#NUM!	#NUM!	#NUM!	#NUM!	#NUM!	#NUM!	#NUM!	#NUM!
98	E	0	-1	0		#NUM!	0	0	0	0.789742	0	0	0	0	0	0	0	0.853738	0.988544	0.9537	0.958	0	0	#NUM!	#NUM!	#NUM!	#NUM!	#NUM!	#NUM!	#NUM!	#NUM!	#NUM!	#NUM!	0
99	Q	0	0	0		0.71378	0.946641	0.88949	1.55783	0.789742	0.975993	0.928342	0.933392	0.940581	0.898425	0.90652	1.65586	1.91748	1.84469	1.85304	0.958	1.02819	0	#NUM!	#NUM!	#NUM!	#NUM!	0	0	0	0	0	1.12466	1.09803
100	L	0	0	0.949		1.01805	0.946641	1.65985	0.834821	1.03246	0.975993	0.981759	0.984431	0.940581	0.945225	1.72685	1.99299	1.91748	1.92074	0.993021	1.06322	0	#NUM!	#NUM!	#NUM!	#NUM!	0	0	0	0	0	1.15318	1.12466	0
101	T	0	0	0.032		0.71378	1.23854	0.623645	0.834821	0.789742	0.801396	0.814764	0.774624	0.788086	1.44069	1.72685	1.65586	1.67089	0.861416	0.938458	0	#NUM!	#NUM!	#NUM!	#NUM!	0	0	0	0	0	1.06066	1.03431	0	0
102	P	0	0	0.229		1.31315	0.654343	0.880392	0.826283	0.839631	0.848853	0.807409	0.817794	1.49573	1.78833	1.7151	1.72537	0.889576	0.96707	0	#NUM!	#NUM!	#NUM!	#NUM!	0	0	0	0	0	1.0848	1.05657	0	0	0
103	V	0	0	0.599		0.631959	0.867942	0.815542	0.826283	0.839631	0.79371	0.807409	1.47163	1.7807	1.70089	1.7151	0.881319	0.963111	0	#NUM!	#NUM!	#NUM!	#NUM!	0	0	0	0	0	1.0831	1.0548	0	0	0	0
104	A	0	0	0.229		0.741882	0.689847	0.71176	0.728158	0.688839	0.705356	1.29251	1.61525	1.5433	1.56047	0.801993	0.887356	0	#NUM!	#NUM!	#NUM!	#NUM!	0	0	0	0	0	1.03123	1.00291	0	0	0	0	0
105	E	0	-1	0		0.669779	0.689847	0.71176	0.668015	0.688839	1.25742	1.59996	1.52114	1.5433	0.789966	0.880427	0	#NUM!	#NUM!	#NUM!	#NUM!	0	0	0	0	0	1.02819	0.999856	0	0	0	0	0	0
106	E	0	-1	0		1.3844	1.41353	1.32819	1.35879	1.91597	2.42287	2.30458	2.32659	1.5433	1.71308	0.880427	0	0	0	0	0.885569	1.00876	1.06963	1.03654	1.07645	1.97612	1.91867	0.999856	1.05238	1.02488	1.02735	1.08051	1.17016	1.14245
107	T	0	0	0.032		2.18962	2.03604	2.08537	2.62387	3.32049	3.13889	3.17034	2.32659	2.5833	1.71308	0.880427	0.957429	0.971375	0.934498	1.71294	1.94656	2.06397	1.996	2.07274	2.93186	2.8464	1.91867	2.01926	1.96381	1.96833	2.06768	2.23896	2.1836	2.13189
108	R	1	0	0.096		2.1622	2.19365	2.76431	3.47978	3.29188	3.30588	2.42719	2.68448	1.7807	0.911483	0.992134	1.00352	0.965498	1.76495	2.00737	2.12422	2.05423	2.12943	3.01204	2.91903	1.96747	2.06803	2.01104	2.01312	2.11506	2.28828	2.23142	2.17625	2.12471
109	A	0	0	0.229		1.58038	2.19365	2.78738	2.61607	2.63288	1.72791	1.91818	0.977284	0	0	0	0	0.965498	1.09779	1.16319	1.12217	1.16425	2.12943	2.06356	1.07169	1.12741	1.09464	1.09602	1.15087	1.24626	1.21383	1.18367	1.1544	1.13091
110	R	1	0	0.096		2.1622	2.7781	2.61037	2.61607	1.71814	1.91139	0.974279	0	0	0	0	0.9599	1.0985	1.16433	1.12329	1.16518	2.13193	2.06173	1.07068	1.12694	1.09409	1.09464	1.1516	1.2485	1.21588	1.18424	1.15481	1.13019	0
111	L	0	0	0.949		2.01548	1.87411	1.88354	0.94733	1.05862	0	#NUM!	#NUM!	#NUM!	#NUM!	0	0	0	0	0	1.16518	1.12678	0	0	0	0	0	0	0	0	0	0	#NUM!	#NUM!
112	S	0	0	0		1.44413	1.46954	0.739961	0.861822	0	#NUM!	#NUM!	#NUM!	#NUM!	0	0	0	0	0	1.04267	1.0059	0	0	0	0	0	0	0	0	0	0	#NUM!	#NUM!	#NUM!
113	K	1	0	0		1.58038	0.787505	0.918259	0	#NUM!	#NUM!	#NUM!	#NUM!	0	0	0	0	0	1.08077	1.04267	0	0	0	0	0	0	0	0	0	0	#NUM!	#NUM!	#NUM!	#NUM!
114	E	0	-1	0		0	0	#NUM!	#NUM!	#NUM!	#NUM!	#NUM!	#NUM!	#NUM!	#NUM!	#NUM!	#NUM!	0	0	#NUM!	#NUM!	#NUM!	#NUM!	#NUM!	#NUM!	#NUM!	#NUM!	#NUM!	#NUM!	#NUM!	#NUM!	#NUM!	#NUM!	#NUM!
115	L	0	0	0.949		1.05097	0	#NUM!	#NUM!	#NUM!	#NUM!	0	0	0	0	0	1.16765	1.12342	0	0	0	0	0	0	0	0	0	0	#NUM!	#NUM!	#NUM!	#NUM!	#NUM!	0
116	Q	0	0	0		0	#NUM!	#NUM!	#NUM!	#NUM!	0	0	0	0	0	1.02765	0.985401	0	0	0	0	0	0	0	0	0	0	#NUM!	#NUM!	#NUM!	#NUM!	#NUM!	0	0
117	A	0	0	0.229		#NUM!	#NUM!	#NUM!	#NUM!	0	0	0	0	0	1.07152	1.02765	0	0	0	0	0	0	0	0	0	0	#NUM!	#NUM!	#NUM!	#NUM!	#NUM!	0	0	0
118	A	0	0	0.229		#NUM!	#NUM!	#NUM!	0	0	0	0	0	1.07223	1.02417	0	0	0	0	0	0	0	0	0	0	#NUM!	#NUM!	#NUM!	#NUM!	#NUM!	0	0	0	0
119	Q	0	0	0		#NUM!	#NUM!	0	0	0	0	0	1.07055	1.02287	0	0	0	0	0	0	0	0	0	0	#NUM!	#NUM!	#NUM!	#NUM!	#NUM!	0	0	0	0	0
120	A	0	0	0.229		#NUM!	0	0	0	0	0	1.12603	1.07055	0	0	0	0	0	0	0	0	0	0	#NUM!	#NUM!	#NUM!	#NUM!	#NUM!	0	0	0	0	0	0
121	R	1	0	0.096		0	0	0	0	0	1.12694	1.07192	0	0	0	0	0	0	0	0	0	0	#NUM!	#NUM!	#NUM!	#NUM!	#NUM!	0	0	0	0	0	0	1.28589
122	L	0	0	0.949		#NUM!	#NUM!	#NUM!	#NUM!	0	0	#NUM!	#NUM!	#NUM!	#NUM!	#NUM!	#NUM!	#NUM!	#NUM!	#NUM!	#NUM!	#NUM!	#NUM!	#NUM!	#NUM!	#NUM!	#NUM!	#NUM!	#NUM!	#NUM!	#NUM!	#NUM!	0	1.27422
123	G	0	0	0		#NUM!	#NUM!	#NUM!	0	0	#NUM!	#NUM!	#NUM!	#NUM!	#NUM!	#NUM!	#NUM!	#NUM!	#NUM!	#NUM!	#NUM!	#NUM!	#NUM!	#NUM!	#NUM!	#NUM!	#NUM!	#NUM!	#NUM!	#NUM!	#NUM!	0	1.18755	1.27422
124	A	0	0	0.229		#NUM!	#NUM!	0	0	#NUM!	#NUM!	#NUM!	#NUM!	#NUM!	#NUM!	#NUM!	#NUM!	#NUM!	#NUM!	#NUM!	#NUM!	#NUM!	#NUM!	#NUM!	#NUM!	#NUM!	#NUM!	#NUM!	#NUM!	#NUM!	0	1.21765	1.30513	2.39956
125	D	0	-1	0		#NUM!	0	0	#NUM!	#NUM!	#NUM!	#NUM!	#NUM!	#NUM!	#NUM!	#NUM!	#NUM!	#NUM!	#NUM!	#NUM!	#NUM!	#NUM!	#NUM!	#NUM!	#NUM!	#NUM!	#NUM!	#NUM!	#NUM!	0	1.21901	1.30903	2.40459	3.38155
126	M	0	0	0.631		1.11218	1.03418	0	0	0	0	0	0	0	0	0	0	#NUM!	#NUM!	#NUM!	#NUM!	#NUM!	0	0	0	0	0	0	1.28516	2.33552	2.50498	3.55138	4.48713	5.40486
127	E	0	-1	0		0.906961	0	0	0	0	0	0	0	0	0	0	#NUM!	#NUM!	#NUM!	#NUM!	#NUM!	0	0	0	0	0	0	1.23319	2.23802	2.4145	3.42085	4.32168	5.20278	5.56947
128	D	0	-1	0		0.906961	1.02442	0.962569	0.965168	1.07575	1.25221	1.19107	1.13239	1.08195	1.04007	0	#NUM!	#NUM!	0	0	1.11291	1.2316	1.22757	1.1896	1.18726	1.29194	2.36643	3.31467	3.57116	4.5502	5.41749	6.28597	6.72179	7.14452
129	V	0	0	0.599		2.05582	1.91163	1.91901	2.12201	2.4719	2.33671	2.22262	2.11312	2.03191	1.04007	0	0	1.113	1.17841	2.15269	2.37656	2.36873	2.29073	2.28609	2.48323	3.51066	4.41592	4.75717	5.71149	6.55409	7.40544	7.91791	8.40685	9.33247
130	C	0	0	0.274		1.69245	1.70221	1.93623	2.30201	2.1777	2.0586	1.95809	1.87499	0.960024	0	0	1.04156	1.113	2.03016	2.26685	2.25924	2.1848	2.1807	2.38765	3.37194	4.24108	4.59098	5.51463	6.31954	7.14371	7.66815	8.17621	9.07037	7.8528
131	G	0	0	0		1.66542	1.90423	2.3025	2.16098	2.04429	1.93249	1.85211	0.943625	0	0	1.03162	1.10396	2.01523	2.25699	2.25215	2.17272	2.17104	2.38179	3.36469	4.22443	4.58724	5.50316	6.30578	7.12044	7.6618	8.1771	9.07205	7.84583	7.82111
132	R	1	0	0.096		2.04787	2.45044	2.3025	2.16098	2.04429	1.94718	0.992522	0	0	1.07567	1.15129	2.09458	2.34606	2.33443	2.25215	2.24501	2.46289	3.4721	4.35903	4.72497	5.66794	6.48448	7.32151	7.8674	8.39558	9.3032	8.04475	8.01081	6.80795
133	L	0	0	0.949		1.38005	1.28325	1.20578	1.13167	1.07887	0	#NUM!	#NUM!	0	0	1.15129	1.28797	1.28226	1.23358	1.2302	1.34836	2.46289	3.43072	3.72285	4.72497	5.60751	6.48448	6.97372	7.43751	8.39558	7.11783	7.08811	5.86669	4.68561
134	V	0	0	0.599		1.066	0.991233	0.931389	0.882727	0	#NUM!	#NUM!	0	0	1.00335	1.15129	1.14813	1.10463	1.10371	1.2302	2.24501	3.12715	3.43072	4.35903	5.16401	5.97796	6.48448	6.97372	7.8674	6.66928	6.64536	5.49957	4.38769	4.68561
135	Q	0	0	0		0.871911	0.810755	0.770787	0	#NUM!	#NUM!	0	0	0.922026	1.07567	1.07723	1.03295	1.03605	1.16668	2.13155	2.962	3.28163	4.16467	4.93347	5.70579	6.23555	6.73707	7.60396	6.43715	6.42172	5.30807	4.23439	4.53909	4.43161
136	Y	0	0	0.484		0.871911	0.820311	0	#NUM!	#NUM!	0	0	0.965012	1.12614	1.12322	1.07723	1.07685	1.21272	2.20943	3.07028	3.39345	4.30647	5.09095	5.88759	6.42277	6.93879	7.81945	6.61893	6.59404	5.4499	4.34228	4.65417	4.53909	5.41727
137	R	1	0	0.096		0.727977	0	#NUM!	#NUM!	0	0	0.902084	1.0692	1.07093	1.02294	1.02645	1.16649	2.12766	2.94832	3.28872	4.16693	4.92588	5.68944	6.24911	6.77682	7.64017	6.45711	6.43972	5.31508	4.23439	4.55275	4.43963	5.29288	6.14728
138	G	0	0	0		#NUM!	#NUM!	#NUM!	#NUM!	#NUM!	0	0	0	0	0	0	1.16649	2.09429	2.33409	3.28872	4.11035	4.92588	5.4072	5.87038	6.77682	5.58361	5.56127	4.42403	3.32108	3.57362	3.48062	4.39719	5.29288	5.65817
139	E	0	-1	0		#NUM!	#NUM!	#NUM!	#NUM!	0	0	0	0	0	0	1.2165	2.17675	2.4262	3.40888	4.26061	5.09372	5.59131	6.05778	6.99276	5.75126	5.72779	4.54941	3.41487	3.66951	3.57362	4.50922	5.42708	5.79541	5.77716
140	V	0	0	0.599		#NUM!	0	0	1.03436	1.22548	1.21548	1.15614	1.15096	1.30683	2.367	3.26981	3.6323	4.59055	5.39852	6.22144	6.81284	7.38104	8.28986	6.99276	6.9518	5.72779	4.54941	4.88818	4.75393	5.65942	6.55776	7.00198	6.97245	7.17531
141	Q	0	0	0		0	0	0.929675	1.13002	1.1286	1.06687	1.06862	1.23052	2.233	3.07226	3.46012	4.36344	5.13186	5.90425	6.53028	7.11416	7.99564	6.73069	6.70192	5.51206	4.37771	4.72494	4.59472	5.46241	6.33228	6.78679	6.76467	6.97245	7.10453
142	A	0	0	0.229		0	0.989409	1.20402	1.19302	1.1286	1.12348	1.29428	2.33711	3.21641	3.60785	4.5505	5.33394	6.13725	6.76886	7.37423	8.26808	6.95987	6.91586	5.68769	4.50915	4.86641	4.72494	5.61666	6.50219	6.96813	6.93702	7.14923	7.27684	7.10453
143	M	0	0	0.631		0.989436	1.21031	1.20402	1.13002	1.1286	1.3031	2.35577	3.22607	3.64109	4.5762	5.36496	6.1553	6.8181	7.43168	8.33515	6.99952	6.95987	5.71211	4.52826	4.89062	4.74806	5.63537	6.5247	6.99704	6.96813	7.18038	7.31351	7.13267	7.10453
144	L	0	0	0.949		1.09317	1.08647	1.02088	1.02022	1.21182	2.18217	2.98973	3.42103	4.3077	5.0298	5.78063	6.46602	7.12082	7.97124	6.69406	6.65405	5.46099	4.32028	4.70133	4.55615	5.40716	6.25504	6.74852	6.72034	6.9466	7.08361	6.90761	6.88023	6.71731
145	G	0	0	0		0.859721	0.799421	0.815542	1.02022	1.84712	2.51507	2.98973	3.75768	4.38884	5.03877	5.78063	6.46602	7.25085	6.07195	6.05876	4.96052	3.92425	4.32028	4.18663	4.95977	5.74406	6.25504	6.24276	6.48028	6.63444	6.46179	6.44709	6.28767	6.27795
146	Q	0	0	0		0.859721	0.867942	1.08703	1.95255	2.66058	3.14319	3.9524	4.59345	5.2752	6.02744	6.74322	7.53637	6.31156	6.28011	5.14186	4.05797	4.46738	4.32028	5.11781	5.91652	6.44233	6.41967	6.66327	6.81246	6.63444	6.61136	6.44709	6.43022	7.27935
147	S	0	0	0		0.933411	1.15687	2.08041	2.81245	3.32504	4.15527	4.83147	5.52113	6.31025	7.03113	7.85946	6.5601	6.52794	5.32972	4.20631	4.6196	4.46738	5.28117	6.10505	6.63576	6.61189	6.85211	7.00484	6.81246	6.788	6.61136	6.59325	7.45591	6.33637
148	T	0	0	0.032		1.24413	2.21409	2.99662	3.51483	4.39568	5.07947	5.80722	6.60444	7.36105	8.19503	6.84133	6.785	5.54004	4.35999	4.78847	4.6196	5.46099	6.29993	6.8472	6.81041	7.05727	7.20335	7.00484	6.97015	6.788	6.76124	7.64495	6.49006	6.33637
149	E	0	-1	0		2.36126	3.1626	3.71953	4.61555	5.33746	6.06526	6.90796	7.66689	8.53852	7.09932	7.04305	5.73149	4.51103	4.94296	4.76873	5.62379	6.48788	7.03982	7.00221	7.24459	7.39506	7.18008	7.1443	6.94809	6.92036	7.81563	6.63415	6.4701	6.45642
150	E	0	-1	0		4.40627	5.12835	6.0116	6.64823	7.37103	8.34335	9.26429	10.0778	8.53852	8.43667	7.04305	5.73149	6.2808	6.04235	6.86887	7.70737	8.36286	8.30106	8.58792	8.75068	8.4956	8.44011	8.20752	8.16359	9.04916	7.81563	7.62144	7.59716	6.45642
151	L	0	0	0.949		6.74184	7.53873	8.13777	8.78676	9.95313	10.9836	11.7854	10.0778	9.96043	8.43667	7.04305	7.69222	7.40079	8.1794	9.00932	9.75212	9.67983	9.99373	10.1826	9.86812	9.80288	9.5179	9.46603	10.3311	9.04916	8.81367	8.78452	7.59716	8.44031
152	R	1	0	0.096		6.50683	6.95088	7.54684	8.78676	9.95313	10.6369	9.09996	8.99395	7.62024	6.33581	7.04305	6.75353	7.46465	8.21154	9.00932	8.94648	9.29942	9.50229	9.20834	9.15102	8.88427	8.84048	9.65558	8.44593	8.22521	8.20417	7.0944	7.87958	7.69299
153	V	0	0	0.599		6.34677	6.95088	8.13777	9.17314	9.95313	8.34335	8.2548	6.83146	5.53938	6.14536	5.89372	6.65921	7.46465	8.1794	8.12513	8.43191	8.62041	8.33655	8.2862	8.03033	7.99196	8.84048	7.62336	7.414	7.39582	6.27022	7.0944	6.91897	7.41726
154	R	1	0	0.096		6.33492	7.57745	8.73799	9.42314	7.90487	7.80442	6.46174	5.2137	5.86779	5.60481	6.33382	7.08477	7.84587	7.78884	8.12513	8.31769	8.04362	7.99159	7.74438	7.7056	8.5284	7.34281	7.14045	7.12357	6.03873	6.82826	6.65861	7.16842	6.99868
155	L	0	0	0.949		6.93204	7.94189	8.73799	7.13858	7.0582	5.66245	4.40602	4.94668	4.72633	5.5186	6.33382	7.00367	6.95598	7.24239	7.41895	7.15731	7.11284	6.87863	6.84563	7.7056	6.51188	6.32257	6.30858	5.20685	6.03873	5.88158	6.33688	6.18019	6.17279
156	A	0	0	0.229		6.93204	7.57745	6.19764	6.13342	4.92415	3.8079	4.40602	4.18896	4.89255	5.60668	6.33382	6.29681	6.62359	6.81471	6.57451	6.5384	6.32295	6.29832	7.09765	5.98743	5.8129	5.80703	4.79241	5.5567	5.41149	5.88158	5.73545	5.73468	6.12664
157	S	0	0	0		7.70754	6.23852	6.19764	4.93646	3.82022	4.43195	4.21557	4.8993	5.62014	6.36219	6.33382	6.65921	6.86562	6.60497	6.57451	6.34264	6.32295	7.11309	6.00011	5.81483	5.8129	4.78979	5.55482	5.40226	5.88681	5.73361	5.73545	6.13302	6.94573
158	H	0	0	0.229		6.70909	6.59585	5.25973	4.03828	4.68837	4.43195	5.15318	5.88215	6.66071	6.60426	6.94469	7.13597	6.86562	6.81471	6.57451	6.5384	7.35529	6.19165	6.00011	5.98743	4.93321	5.71224	5.55482	6.04477	5.88681	5.88158	6.28851	7.11419	6.04596
159	L	0	0	0.949		6.70909	5.29442	4.06963	4.733	4.47742	5.17393	5.91328	6.70692	6.66071	6.99706	7.20625	6.91002	6.86562	6.60497	6.57451	7.38076	6.21294	6.00836	6.00011	4.93485	5.71552	5.54937	6.05543	5.88913	5.88681	6.29951	7.12723	6.05055	6.85315
160	R	1	0	0.096		4.36124	3.31748	4.06963	3.81951	4.41691	5.03785	5.91328	5.88215	6.27508	6.50374	6.23742	6.20406	5.96902	5.94954	6.69049	5.6184	5.43327	5.43546	4.47019	5.17612	5.02523	5.54937	5.39643	5.40226	5.83646	6.60172	5.60374	6.34625	6.85315
161	K	1	0	0		2.66996	3.26315	3.06615	3.72813	4.41691	5.17393	5.15318	5.4801	5.68836	5.43342	5.40806	5.18575	5.17175	5.94954	4.8712	4.69941	4.70327	3.72083	4.47019	4.33215	4.791	4.65172	4.65779	5.03075	5.83646	4.82431	5.60374	6.05055	5.90728
162	L	0	0	0.949		2.43634	2.26546	3.06615	3.81951	4.47742	4.43195	4.71531	4.87032	4.65338	4.61297	4.42408	4.39736	5.24842	4.13048	3.98489	3.97862	2.96986	3.77358	3.65685	4.03696	3.91929	3.9183	4.23163	5.08612	4.05198	4.87688	5.26509	5.1349	5.131
163	R	1	0	0.096		1.85363	2.48269	3.1172	3.81951	3.82022	4.12752	4.32692	4.11375	4.10392	3.91998	3.91893	4.6722	3.6773	3.5377	3.55026	2.64376	3.36601	3.25517	3.65685	3.54393	3.55561	3.88078	4.66954	3.71502	4.47604	4.87688	4.75571	4.75757	5.131
164	K	1	0	0		1.79552	2.48269	3.06615	3.04621	3.30242	3.44658	3.27831	3.25666	3.11159	3.10028	3.91893	2.90063	2.79074	2.79444	1.87167	2.64376	2.55665	2.87207	2.78322	2.78858	3.04759	3.88078	2.91298	3.71502	4.05198	3.94654	3.94858	4.25787	4.40962
165	R	1	0	0.096		1.85363	2.26546	2.25333	2.42359	2.53124	2.3928	2.3781	2.26094	2.25337	3.15414	2.1001	2.01377	2.01661	1.03965	1.90254	1.83544	2.06184	1.99394	1.99767	2.17932	3.08523	2.07966	2.94856	3.21161	3.12768	3.12553	3.36993	3.48629	2.36305
166	L	0	0	0.949		1.27367	1.25527	1.35542	1.40699	1.33101	1.31566	1.25142	1.24192	2.25337	1.15343	1.1062	1.10473	0	1.03965	1.003	1.12638	1.08927	1.08952	1.19022	2.17932	1.13383	2.07966	2.26768	2.2054	2.20419	2.37591	2.4589	1.28511	1.25468
167	L	0	0	0.949		1.03662	1.14701	1.21865	1.14375	1.14165	1.07921	1.08041	1.95701	1.00202	0.957113	0.963058	0	0.905992	0.871597	1.003	0.96763	0.972595	1.07752	1.97594	1.02618	1.88493	2.07966	2.02235	2.02415	2.20419	2.29118	1.1973	1.1677	1.14005
168	R	1	0	0.096		0.923081	1.00462	0.943964	0.9476	0.896432	0.902866	1.64398	0.837587	0.800278	0.810545	0	0.763252	0.734335	0.871597	0.840876	0.848731	0.960351	1.76098	0.914495	1.68006	1.88493	1.83014	1.83799	2.02415	2.11801	1.10548	1.07801	1.05135	1.93679
169	D	0	-1	0		0	0	0	0	0	0.902866	0	0	0	#NUM!	0	0	0	0	0	0	0.960351	0	0.914495	1.02618	0.99627	0.99939	1.10209	1.15249	0	0	0	1.05135	1.09803
170	A	0	0	0.229		1.04902	1.04517	0.982067	0.983577	1.78228	0.902866	0.858785	0.866914	0	0.810545	0.777355	0.923469	0.888482	0.894984	1.01282	1.85314	0.960351	1.76098	1.97594	1.91492	1.92077	2.11486	2.21136	1.15249	1.12237	1.09317	2.01164	2.09869	2.98231
171	D	0	-1	0		1.04902	0.975438	0.982067	1.76828	0.896432	0.847404	0.858785	0	0.800278	0.76441	0.917921	0.880187	0.888482	1.00899	1.84727	0.955013	1.75216	1.97159	1.9106	1.91492	2.1158	2.21305	1.15326	1.12159	1.09228	2.00814	2.09818	2.97909	2.98231
172	D	0	-1	0		1.95753	1.95035	2.71382	1.76828	1.6728	1.68481	0.858785	1.56299	1.49337	1.78604	1.7129	1.72325	1.95715	2.75801	1.84727	2.6098	2.93657	2.83987	2.84614	3.13909	3.28312	2.21305	2.15206	2.09296	2.9698	3.09921	3.95734	3.95735	3.95941
173	L	0	0	0.949		3.02118	3.74172	2.71382	2.54703	2.5672	1.68481	2.36799	2.25133	2.69331	2.5726	2.58858	2.93008	3.71406	2.75801	3.50465	3.93402	3.80439	3.80494	4.19634	4.38105	3.28312	3.18767	3.09982	3.95068	4.12237	4.96076	4.96018	4.95744	4.85643
174	Q	0	0	0		2.95022	2.11752	1.98967	2.0296	1.33297	1.87613	1.78453	2.25133	2.15105	2.17864	2.54826	3.2289	2.39793	3.04731	3.50465	3.38105	3.398	3.80494	4.00789	2.99811	2.91072	2.8261	3.60623	3.78656	4.56131	4.56716	4.57545	4.47893	4.67755
175	K	1	0	0		2.27724	2.11752	2.16251	1.40906	1.98468	1.87613	2.36799	2.25133	2.28087	2.65706	3.36732	2.49235	3.16757	3.63269	3.50465	3.51378	3.93449	4.13582	3.09365	2.99811	2.91072	3.70843	3.89349	4.6837	4.68919	4.69203	4.59249	4.791	4.67755
176	R	1	0	0.096		1.58098	1.59779	0.804543	1.45652	1.37787	1.72837	1.64398	1.65732	1.93123	2.71018	1.8045	2.54129	2.91469	2.80404	2.8114	3.14048	3.3011	2.21633	2.14777	2.08145	2.9482	3.09051	3.93971	3.93893	3.94088	3.85262	4.01866	3.91929	3.82648
177	L	0	0	0.949		0.889903	0	0.804543	0.755095	0.955102	0.902866	0.911836	1.06155	1.93123	0.988534	1.8045	2.06869	1.99032	1.99106	2.22863	2.3394	1.21235	1.17243	1.13616	2.08145	2.18363	3.09051	3.09051	3.08868	3.01928	3.1477	3.0695	2.9936	3.22956
178	A	0	0	0.229		0	0.576339	0.541543	0.755095	0.714321	0.729618	0.894197	1.62596	0.832519	1.52007	1.8045	1.73032	1.74284	1.99106	2.11465	1.09325	1.05722	1.02241	1.87616	1.98399	2.81176	2.81663	2.82347	2.75743	2.89572	2.82036	2.75029	2.9936	2.9965
179	V	0	0	0.599		0.548937	0.510435	0.740241	0.694745	0.714321	0.884424	1.61117	0.82087	1.50122	1.79369	1.72024	1.73032	1.99032	2.11492	1.09341	1.05485	1.02009	1.86894	1.98166	2.80456	2.81176	2.81663	2.7508	2.89067	2.81513	2.74187	2.99218	2.9936	2.92271
180	Y	0	0	0.484		0.367704	0.611446	0.574531	0.598252	0.783179	1.42433	0.726012	1.32684	1.63923	1.56576	1.5849	1.85447	1.99032	1.02609	0.989925	0.955013	1.75216	1.86894	2.64797	2.6571	2.66817	2.60263	2.7508	2.67525	2.60534	2.86191	2.86764	2.79673	2.73051
181	Q	0	0	0		0.50784	0.472221	0.505224	0.699735	1.27983	0.648336	1.19099	1.51622	1.44868	1.46962	1.75515	1.89543	0.977256	0.940155	0.907017	1.66237	1.78667	2.52897	2.54388	2.5559	2.49371	2.64591	2.57299	2.50233	2.76807	2.77441	2.70548	2.63858	2.64905
182	A	0	0	0.229		0.50784	0.537686	0.745557	1.35289	0.685846	1.25212	1.59479	1.51622	1.53857	1.83009	1.97669	1.01574	0.977256	0.940155	1.72314	1.84755	2.61508	2.62509	2.63734	2.56858	2.72513	2.64591	2.57299	2.84235	2.84854	2.77441	2.70548	2.7133	2.9533
183	G	0	0	0		0.50784	0.725518	1.32195	0.664876	1.2181	1.5732	1.49639	1.51622	1.82422	1.97248	1.01374	0.972072	0.935244	1.71055	1.84149	2.60176	2.61508	2.62509	2.55693	2.7156	2.63644	2.55979	2.83788	2.84235	2.76807	2.69604	2.70548	2.94945	2.87961
184	A	0	0	0.229		0.780244	1.40689	0.708416	1.28762	1.66422	1.5732	1.59479	1.90926	2.06504	1.05703	1.01374	0.972072	1.77805	1.90877	2.69687	2.70419	2.71447	2.63855	2.80213	2.7156	2.63644	2.91831	2.92261	2.84235	2.76807	2.77441	3.02423	2.94945	1.99918
185	R	1	0	0.096		1.37732	0.686318	1.25297	1.64422	1.55544	1.5732	1.90766	2.06462	1.05712	1.00974	0.968392	1.76678	1.90508	2.68575	2.69687	2.70419	2.62895	2.79459	2.70814	2.62452	2.91618	2.91831	2.83788	2.75994	2.76807	3.02211	2.94702	1.99539	2.83689
186	E	0	-1	0		0	0.686318	0.911415	0.855399	0.867352	1.0511	1.14095	0	0	0	0.968392	1.04271	1.90508	1.90877	1.91509	1.85749	1.97709	1.91199	1.85285	2.05858	2.06064	2.00073	1.94559	1.94931	2.13055	2.0751	1.08439	1.99539	1.99918
187	G	0	0	0		1.37732	1.81004	1.70076	1.71092	2.0749	2.23838	1.14095	1.08474	1.03643	1.88424	2.02918	2.85213	2.85788	2.85927	2.77333	2.94484	2.8478	2.75403	3.05965	3.05725	2.96813	2.88185	2.88706	3.15118	3.06883	2.0751	2.94702	2.94945	2.87961
188	A	0	0	0.229		1.94657	1.81004	1.82296	2.19334	2.36788	1.19952	1.14095	1.08474	1.97265	2.11582	2.9744	2.97042	2.9721	2.87466	3.05249	2.94484	2.8478	3.15732	3.15467	3.05725	2.96813	2.96888	3.24016	3.15118	2.13055	3.02211	3.02423	2.94945	2.9533
189	E	0	-1	0		1.80761	1.81004	2.21189	2.3842	1.20867	1.14257	1.08678	1.96834	2.12211	2.97325	2.9744	2.97042	2.87382	3.05309	2.94548	2.8416	3.16373	3.15732	3.05965	2.96517	2.96813	3.24402	3.15462	2.12996	3.02175	3.02211	2.94702	2.94945	3.20261
190	R	1	0	0.096		2.80383	3.39071	3.65909	2.3842	2.25546	2.13211	2.9821	3.19918	4.03265	4.01793	4.01322	3.8697	4.11144	3.95535	3.81593	4.23833	4.22966	4.09038	3.96385	3.96074	4.32854	4.2027	3.15462	4.0198	4.01982	3.91521	3.91796	4.24968	4.14905
191	G	0	0	0		2.47178	2.64724	1.33298	1.25105	1.1835	2.13211	2.29334	3.19918	3.19062	3.17604	3.06324	3.24842	3.12535	3.0067	3.34579	3.33221	3.22241	3.1163	3.1148	3.40242	3.30324	2.22662	3.15462	3.15118	3.06883	3.06807	3.33075	3.24839	2.2018
192	L	0	0	0.949		2.84693	1.41862	1.33298	1.25105	2.25546	2.41105	3.36496	3.33936	3.32507	3.19403	3.38768	3.24842	3.12535	3.46802	3.45402	3.33221	3.22241	3.21423	3.51083	3.40242	2.29329	3.24402	3.24016	3.15118	3.15005	3.41561	3.33075	2.2552	3.20261
193	S	0	0	0		1.20838	1.12362	1.05578	1.89771	2.08462	2.9021	2.90528	2.90051	2.78983	2.99784	2.87508	2.75689	3.12535	3.11747	3.00759	2.90152	2.90593	3.21423	3.1148	2.09569	2.96813	2.96888	2.88706	2.89031	3.16816	3.08571	2.08904	2.96625	3.20261
194	A	0	0	0.229		1.20838	1.12362	2.02198	2.20362	3.07001	3.05441	3.05081	2.9199	3.1385	2.99784	2.87508	3.24842	3.24049	3.11747	3.00759	3.00494	3.32368	3.21423	2.16246	3.05725	3.05778	2.96888	2.97193	3.25317	3.16816	2.14227	3.04145	3.28029	4.18943
195	I	0	0	0.873		1.13288	2.02057	2.22279	3.07573	3.07001	3.05441	2.92558	3.14485	3.00476	2.8701	3.2633	3.24842	3.12535	3.0067	3.00759	3.33221	3.22241	2.1635	3.05965	3.05725	2.96813	2.96888	3.25924	3.16973	2.14309	3.03972	3.28549	4.19244	4.18943
196	R	1	0	0.096		1.64262	1.86446	2.59728	2.6037	2.62111	2.4987	2.75221	2.61662	2.50006	2.91243	2.91585	2.79598	2.69005	2.69722	3.04313	2.93581	1.97103	2.78614	2.79391	2.70763	2.71738	3.01725	2.9341	1.98107	2.81267	3.066	3.91534	3.9163	4.72298
197	E	0	-1	0		1.04314	1.86446	1.87442	1.8749	1.789	1.96464	1.86872	1.77665	2.07798	2.0735	1.98859	1.90685	1.91335	2.15759	2.08154	1.07613	1.97103	1.97335	1.91231	1.91659	2.13131	2.06935	1.07838	1.98107	2.1618	3.066	3.06713	3.9163	4.08771
198	R	1	0	0.096		2.88813	2.87338	2.87744	2.72395	2.99358	2.82986	2.69169	3.13265	3.1268	2.98666	2.86436	2.86451	3.23042	3.10778	2.08154	2.93581	2.93919	2.84241	2.84861	3.1621	3.06993	2.06935	2.9341	3.1974	4.07819	4.07478	4.90872	5.11807	4.08771
199	L	0	0	0.949		2.08644	2.07095	1.96316	2.14764	2.03168	1.92056	2.24484	2.23122	2.13184	2.03629	2.03813	2.29619	2.2092	1.13893	2.08154	2.07991	2.01138	2.01249	2.23749	2.1684	1.12814	2.06935	2.25754	3.1974	3.19517	4.07478	4.25069	3.19993	2.16896
200	G	0	0	0		1.64982	1.55196	1.77538	1.66626	1.57629	1.92056	1.92694	1.83201	1.75041	1.75927	2.03813	1.95434	1.00763	1.84071	1.84919	1.78398	1.79388	2.02752	1.9648	1.0204	1.87444	2.06935	2.9341	2.93617	3.74827	3.93221	2.95982	2.00405	2.09758
201	P	0	0	0.229		1.66902	1.88945	1.77538	1.66626	2.03168	2.02585	1.92694	1.83201	1.84181	2.12515	2.03813	1.04731	1.91335	1.91675	1.84919	1.855	2.09655	2.02752	1.05291	1.93072	2.13131	3.01725	3.01909	3.84885	4.03728	3.03523	2.05486	2.14845	2.09758
202	L	0	0	0.949		1.89245	1.75972	1.65348	2.03049	2.03168	1.92056	1.82679	1.83201	2.13184	2.03629	1.04654	1.90685	1.91335	1.84071	1.84919	2.09593	2.02687	1.05041	1.92684	2.13117	3.01782	3.01725	3.84731	4.03768	3.0352	2.05236	2.14908	2.09594	2.04631
203	V	0	0	0.599		1.3249	1.23198	1.65348	1.66626	1.57629	1.49008	1.51526	1.83201	1.75041	0.895979	1.63855	1.65164	1.58907	1.60353	1.86557	1.79977	0.932694	1.711	1.92684	2.72795	2.73716	3.48985	3.69473	2.7736	1.87526	1.9764	1.92729	1.87964	2.67394
204	E	0	-1	0		0.977359	1.4246	1.45826	1.36863	1.29473	1.32511	1.66604	1.58396	0.811012	1.48165	1.50382	1.442	1.46419	1.73526	1.6741	0.865487	1.59035	1.81285	2.56956	2.58087	3.29402	3.50549	2.63128	1.77661	1.88304	1.83404	1.78847	2.54357	2.49349
205	Q	0	0	0		2.20678	2.23543	2.10047	1.97138	2.01911	2.52293	2.39975	1.58396	2.2343	2.25859	2.1661	2.19206	2.5981	2.49946	1.6741	2.36879	2.70013	3.43519	3.45011	4.14756	4.41348	3.50549	2.63128	2.78511	2.71233	2.64174	3.3788	3.30872	3.99712
206	G	0	0	0		2.40405	2.23543	2.10047	2.13436	2.6689	2.52293	1.66604	2.33847	2.36456	2.25859	2.28603	2.70041	2.5981	1.73526	2.45538	2.79213	3.55216	3.56025	4.27972	4.54599	3.61046	2.70585	2.86376	2.78511	2.71233	3.46489	3.39261	4.09406	3.26985
207	R	1	0	0.096		2.40405	2.23543	2.27413	2.82124	2.6689	1.75155	2.45964	2.4748	2.36456	2.38364	2.81617	2.70041	1.80374	2.54509	2.8942	3.67319	3.68147	4.41633	4.69084	3.71886	2.78687	2.94492	2.86376	2.78511	3.55747	3.47905	4.19787	3.34916	4.04543
208	V	0	0	0.599		1.61148	1.62636	2.03495	1.90988	0.968214	1.75155	1.76537	1.6784	1.69434	2.00146	1.91951	0.986354	1.80374	2.05056	2.8942	2.8952	3.68147	3.90686	2.92238	1.96622	2.07964	2.01918	1.96354	2.78511	2.72354	3.47905	2.61872	3.34916	3.66236
209	R	1	0	0.096		1.39149	1.82363	1.71353	0.861822	1.56681	1.58402	1.50668	1.52606	1.85422	1.77112	0.910254	1.66256	1.92403	2.71205	2.72234	3.45808	3.69957	2.76163	1.85796	1.97511	1.91753	1.86179	2.64303	2.58187	3.30075	2.48151	3.17615	3.49695	2.63534
210	A	0	0	0.229		1.01967	0.948155	0	0.861822	0.873467	0.825696	0.838016	1.01844	0.973077	0	0.910254	1.05325	1.92403	1.92707	2.72234	2.90963	1.95346	1.01236	1.07742	1.04415	1.01372	1.86179	1.81863	2.58187	1.74563	2.48151	2.73557	1.85221	0.969073
211	A	0	0	0.229		0.945368	0	0.853151	0.861822	0.815285	0.825696	1.01736	0.967242	0	0.9023	1.05271	1.91791	1.92403	2.71205	2.90911	1.94843	1.00973	1.07563	1.04235	1.01017	1.85588	1.81028	2.5708	1.73577	2.46818	2.72681	1.84606	0.964819	1.01301
212	T	0	0	0.032		0	0.839155	0.853151	0.800716	0.815285	1.01324	0.963768	0	0.895853	1.0502	1.91506	1.91791	2.70541	2.90497	1.9457	1.0059	1.07494	1.03955	1.00739	1.84829	1.80299	2.55754	1.72665	2.45287	2.71933	1.83878	0.960894	1.0097	1.83956
213	V	0	0	0.599		0.892154	0.898323	0.844088	0.853259	1.06355	1.00539	0	0.930502	1.09255	1.98446	1.98822	2.79547	3.0036	2.00609	1.03715	1.10619	1.06974	1.03451	1.89807	1.84829	2.62175	1.76724	2.51044	2.78079	1.88012	0.981315	1.03132	1.87692	0.981997
214	G	0	0	0		0.773891	0.719611	0.739961	0.961111	0.909213	0	0.83963	1.00859	1.83661	1.84198	2.59548	2.81194	1.87824	0.968311	1.04267	1.0059	0.972756	1.7834	1.73727	2.46296	1.66008	2.35741	2.63863	1.78157	0.929768	0.981315	1.7857	0.933271	0.911171
215	S	0	0	0		0.773891	0.787505	1.02405	0.961111	0	0.882727	1.06085	1.92224	1.92841	2.7063	2.93249	1.9522	1.00652	1.08077	1.04267	1.0059	1.84412	1.79273	2.54144	1.70992	2.42799	2.7134	1.83187	0.954717	1.00753	1.8312	0.956933	0.933271	0.981997
216	L	0	0	0.949		0.846907	1.08985	1.02405	0	0.933798	1.1153	2.02184	2.01832	2.83328	3.05769	2.03589	1.04616	1.12342	1.08077	1.04267	1.90696	1.85377	2.62257	1.7644	2.50089	2.79465	1.88379	0.981677	1.03457	1.88012	0.981315	0.956933	1.00581	1.0092
217	A	0	0	0.229		0.863248	0.8027	0	0.733169	0.933798	1.6907	1.70718	2.39494	2.64949	1.75697	0.902985	0.985401	0.948069	0.912076	1.67251	1.62334	2.30229	1.54574	2.19617	2.50089	1.68564	0.877052	0.933985	1.69501	0.884598	0.861578	0.91371	0.918678	0
218	G	0	0	0		0.7901	0	0.717057	0.925211	1.679	1.6907	2.37608	2.63522	1.74802	0.894756	0.982236	0.941858	0.906175	1.65828	1.60996	2.27952	1.53042	2.17146	2.48731	1.6735	0.870664	0.928488	1.68487	0.878104	0.855157	0.908092	0.91371	0	0
219	Q	0	0	0		0	0.76313	0.985799	1.77484	1.78852	2.49804	2.77177	1.82951	0.936739	1.02417	0.982236	0.941858	1.72372	1.66879	2.36285	1.58256	2.24539	2.56671	1.72682	0.896805	0.956289	1.73262	0.9029	0.878104	0.932355	0.936991	0	0	0.951905
220	P	0	0	0.229		0.820693	1.04914	1.89106	1.89061	2.64257	2.91405	1.92431	0.98041	1.07223	1.02417	0.982236	1.79159	1.73464	2.44918	1.64042	2.3219	2.6541	1.78194	0.925381	0.985001	1.7845	0.928488	0.9029	0.957374	0.962026	0	0	0.974993	0.979031
221	L	0	0	0.949		1.05326	1.88206	1.89106	2.62626	2.92223	1.91781	0.977551	1.07055	1.02287	0.977023	1.78386	1.72184	2.43323	1.62515	2.3021	2.64197	1.77376	0.919235	0.981503	1.77499	0.923468	0.896622	0.953172	0.957374	0	0	0.971298	0.974993	1.77632
222	Q	0	0	0		1.45243	1.47732	2.07178	2.39575	1.57344	0.797072	0.903477	0.858966	0.820705	1.49897	1.44915	2.04952	1.36898	1.94152	2.3021	1.54188	0.799045	0.864937	1.5641	0.812298	0.78862	0.848117	0.855578	0	0	0.876137	0.882459	1.60601	1.77632
223	E	0	-1	0		1.58875	2.2049	2.55263	1.66326	0.843187	0.949852	0.903477	0.858966	1.5693	1.51102	2.13739	1.42289	2.01814	2.38621	1.59824	0.826271	0.894387	1.61403	0.838181	0.812298	0.873511	0.879825	0	0	0.899546	0.904943	1.64673	1.8194	0.951905
224	R	1	0	0.096		3.07196	3.51948	2.55263	1.66326	1.87504	1.77249	1.68595	2.3658	2.2786	2.88726	2.13739	2.7175	3.21338	2.38621	1.59824	1.72585	2.404	1.61403	1.5641	1.67897	1.69097	0.879825	0.936705	1.72366	1.7338	2.43237	2.6871	1.8194	0.951905
225	A	0	0	0.229		2.83717	1.83156	0.922253	1.036	0.980054	0.926453	1.68595	1.61607	2.2786	1.51102	2.13739	2.52905	1.68928	0.870895	0.942224	1.69624	0.879042	0.850097	0.913891	0.919261	0	0	0.936705	0.941311	1.71065	1.89025	0.987792	0	0
226	Q	0	0	0		1.83061	0.912191	1.0376	0.973827	0.921242	1.6685	1.60083	2.24896	1.4918	2.10438	2.51593	1.67489	0.863548	0.936089	1.68523	0.871244	0.842536	0.907419	0.913891	0	0	0.931276	0.936705	1.69995	1.88499	0.983853	0	0	0
227	A	0	0	0.229		0.980997	1.10427	1.0376	0.973827	1.76503	1.68299	2.3655	1.56135	2.20312	2.62335	1.7467	0.897553	0.973029	1.7468	0.903094	0.871244	0.938316	0.943064	0	0	0.95916	0.963251	1.74795	1.93557	1.01014	0	0	0	0
228	W	0	0	1		1.11218	1.03418	0.97174	1.75015	1.67089	2.3375	1.54359	2.17039	2.61436	1.73368	0.891013	0.967696	1.73737	0.895688	0.864118	0.932309	0.938316	0	0	0.954143	0.95916	1.73782	1.93151	1.00664	0	0	0	0	0
229	G	0	0	0		0.788828	0.7335	1.33599	1.26952	1.79394	1.17733	1.67083	2.14033	1.41974	0.726723	0.812684	1.45418	0.749753	0.721289	0.796254	0.805501	0	0	0.833534	0.841111	1.52382	1.72456	0.898699	0	0	0	0	0	0
230	E	0	-1	0		0.788828	1.42184	1.35266	1.89634	1.24545	1.75659	2.25124	1.48593	0.760822	0.847383	1.51652	0.779277	0.749753	0.825345	0.834947	0	0	0.860142	0.867912	1.56957	1.7762	0.924168	0	0	0	0	0	0	0.909875
231	R	1	0	0.096		2.20249	2.07355	2.61763	1.89634	2.40736	3.06624	2.25124	1.48593	1.65547	2.27766	1.51652	1.45418	1.60093	1.61499	0.834947	0.903875	1.65973	1.67128	2.33284	2.63524	1.7762	0.924168	0.898699	0.904237	0.880608	0.857691	0.9437	1.73907	1.90766
232	L	0	0	0.949		1.49101	2.07355	1.35266	1.89634	2.43766	1.5998	0.815454	0.907191	1.61747	0.827933	0.794031	0.873589	0.882106	0	0	0.903875	0.910718	1.6435	1.86052	0.966239	0	0	0	0	0	0	0.9437	1.03538	1.01086
233	R	1	0	0.096		1.43004	0.923175	1.31882	1.89634	1.24545	0.630917	0.735345	1.3046	0.667977	0.638039	0.726368	0.738901	0	0	0.775877	0.785757	1.41796	1.6435	0.853485	0	0	0	0	0	0	0.848169	0.9437	0.920365	0.925557
234	A	0	0	0.229		0.502648	0.923175	1.35266	0.68032	0	0	0.713508	0	0	0	0	#NUM!	#NUM!	0	0	0.770124	0.895347	0	#NUM!	#NUM!	#NUM!	#NUM!	#NUM!	#NUM!	0	0	0	0	#NUM!
235	R	1	0	0.096		0.862485	1.31312	0.6612	0	0	0.695625	0	0	0	0	#NUM!	#NUM!	0	0	0.759745	0.888041	0	#NUM!	#NUM!	#NUM!	#NUM!	#NUM!	#NUM!	0	0	0	0	#NUM!	#NUM!
236	M	0	0	0.631		0.726398	0	#NUM!	#NUM!	0	#NUM!	#NUM!	#NUM!	#NUM!	#NUM!	#NUM!	#NUM!	#NUM!	0	0	#NUM!	#NUM!	#NUM!	#NUM!	#NUM!	#NUM!	#NUM!	#NUM!	#NUM!	#NUM!	#NUM!	#NUM!	#NUM!	#NUM!
237	E	0	-1	0		0	#NUM!	#NUM!	0	#NUM!	#NUM!	#NUM!	#NUM!	#NUM!	#NUM!	#NUM!	#NUM!	0	0	#NUM!	#NUM!	#NUM!	#NUM!	#NUM!	#NUM!	#NUM!	#NUM!	#NUM!	#NUM!	#NUM!	#NUM!	#NUM!	#NUM!	#NUM!
238	E	0	-1	0		0	0	0.625849	0	0	0	0	#NUM!	#NUM!	0	0	0.715177	0.858823	0	#NUM!	#NUM!	#NUM!	#NUM!	#NUM!	#NUM!	0	0	0	0	#NUM!	#NUM!	#NUM!	#NUM!	#NUM!
239	M	0	0	0.631		0.716302	1.24291	0.625849	0.587384	0.703818	0.719619	0	0	0.766059	0.777682	1.39178	1.66573	0.858823	0	0	0	0	0	0	0.848401	0.959016	0.931136	0.936569	0	0	0	0	0	0.978913
240	G	0	0	0		0.970499	0.483599	0.454403	0.579115	0.604036	0	0	0.664547	0.682268	1.2161	1.50673	0.774242	0	0	0	0	0	0	0.780944	0.8949	0.868814	0.875249	0	0	0	0	0	0.926273	1.01669
241	S	0	0	0		0.520077	0.483599	0.617039	0.638515	0	0	0.698982	0.714076	1.27316	1.57106	0.807434	0	0	0	0	0	0	0.805873	0.923414	0.8949	0.901456	0	0	0	0	0	0.949758	1.04135	1.89722
242	R	1	0	0.096		0.520077	0.656685	0.680328	0	0	0.734861	0.751078	1.33251	1.64477	0.841908	0	0	0	0	0	0	0.833312	0.952891	0.923414	0.928522	0	0	0	0	0	0.973957	1.06776	1.94323	1.89722
243	T	0	0	0.032		0	0	#NUM!	#NUM!	0	0	0.729198	0.901205	0	#NUM!	#NUM!	#NUM!	#NUM!	#NUM!	#NUM!	0	0	0	0	#NUM!	#NUM!	#NUM!	#NUM!	#NUM!	0	0	1.05576	1.02966	1.12478
244	R	1	0	0.096		0	#NUM!	#NUM!	0	0	0.758973	0.940447	0	#NUM!	#NUM!	#NUM!	#NUM!	#NUM!	#NUM!	0	0	0	0	#NUM!	#NUM!	#NUM!	#NUM!	#NUM!	0	0	1.07857	1.05177	1.14813	1.2354
245	D	0	-1	0		#NUM!	#NUM!	#NUM!	#NUM!	0	0	#NUM!	#NUM!	#NUM!	#NUM!	#NUM!	#NUM!	#NUM!	#NUM!	#NUM!	#NUM!	#NUM!	#NUM!	#NUM!	#NUM!	#NUM!	#NUM!	#NUM!	#NUM!	0	0	0	0	#NUM!
246	R	1	0	0.096		#NUM!	0	0	0.823083	1.02108	0	#NUM!	#NUM!	#NUM!	#NUM!	#NUM!	#NUM!	0	0	0	0	#NUM!	#NUM!	#NUM!	#NUM!	#NUM!	0	0	1.12415	1.09477	1.19482	1.28524	0	0
247	L	0	0	0.949		#NUM!	#NUM!	0	0	#NUM!	#NUM!	#NUM!	#NUM!	#NUM!	#NUM!	#NUM!	#NUM!	#NUM!	#NUM!	#NUM!	#NUM!	#NUM!	#NUM!	#NUM!	#NUM!	#NUM!	#NUM!	0	0	0	0	#NUM!	#NUM!	#NUM!
248	D	0	-1	0		#NUM!	0	0	#NUM!	#NUM!	#NUM!	#NUM!	#NUM!	#NUM!	#NUM!	#NUM!	#NUM!	#NUM!	#NUM!	#NUM!	#NUM!	#NUM!	#NUM!	#NUM!	#NUM!	#NUM!	0	0	0	0	#NUM!	#NUM!	#NUM!	#NUM!
249	E	0	-1	0		0.669779	0.90435	0	#NUM!	#NUM!	#NUM!	#NUM!	#NUM!	#NUM!	0	0	0	0	#NUM!	#NUM!	#NUM!	#NUM!	#NUM!	0	0	1.07173	1.04058	1.14966	1.2466	0	0	0	0	#NUM!
250	V	0	0	0.599		1.81487	0.90435	0	0	0	0	0	0	0.866358	1.02149	0.979663	0.982925	0	0	0	0	0	1.0254	1.13909	2.05997	1.99993	2.20614	2.39192	1.2466	1.2444	1.33534	1.37859	0	#NUM!
251	K	1	0	0		0.780244	0	0	0	0	0	0	0.774842	0.940794	0.898629	0.906717	0	0	0	0	0	0.963411	1.08052	1.95395	1.89361	2.10872	2.29936	1.19824	1.19634	1.29097	1.33534	0	#NUM!	#NUM!
252	E	0	-1	0		#NUM!	#NUM!	#NUM!	#NUM!	#NUM!	#NUM!	0	0	0	0	#NUM!	#NUM!	#NUM!	#NUM!	#NUM!	0	0	1.08052	1.04709	1.16397	1.26909	0	0	0	0	#NUM!	#NUM!	#NUM!	#NUM!
253	Q	0	0	0		0	0	0	0	0	0.856827	1.03568	0.984654	0.989791	0	0	0	0	0	1.03266	1.15538	2.08498	2.01632	2.24125	2.43932	1.26909	1.26499	1.36304	1.4078	0	#NUM!	#NUM!	#NUM!	0
254	V	0	0	0.599		0	0	0	0	0.906399	1.08884	1.03568	1.03594	0	0	0	0	0	1.07038	1.19762	2.15602	2.08498	2.31279	2.51704	1.3072	1.30286	1.40167	1.44756	0	#NUM!	#NUM!	#NUM!	0	0
255	A	0	0	0.229		0	0	0	0.797525	0.996292	0.941803	0.94907	0	0	0	0	0	1.00173	1.13318	2.04005	1.9681	2.20745	2.4174	1.25538	1.25117	1.35463	1.40167	0	#NUM!	#NUM!	#NUM!	0	0	0
256	E	0	-1	0		0	0	0.785117	0.990895	0.937389	0.941803	0	0	0	0	0	0.997411	1.13515	2.03785	1.96602	2.21026	2.42889	1.25875	1.25538	1.36039	1.40955	0	#NUM!	#NUM!	#NUM!	0	0	0	0
257	V	0	0	0.599		0.867739	1.55921	1.97016	1.84908	1.85915	0.941803	0.94907	1.11476	1.0651	1.06469	1.94103	2.20168	3.05115	2.93531	3.30003	3.61777	2.42889	2.4174	2.61947	2.70929	1.40955	0	0	0	1.35749	1.32216	1.41702	1.41065	1.37724
258	R	1	0	0.096		1.32079	1.75577	1.64976	1.66275	0.842933	0.851993	1.03098	0.980187	0.985503	1.79331	2.07133	2.8609	2.75251	3.1291	3.46538	2.32101	2.31485	2.52243	2.61947	1.36039	0	0	0	1.31179	1.27751	1.37454	1.36964	1.33577	1.42012
259	A	0	0	0.229		0.980673	0.911889	0.921968	0	0	0	0	0	0.985503	1.13738	2.03552	1.95184	2.22456	2.46106	1.27236	1.26642	1.38178	1.43299	0	#NUM!	#NUM!	#NUM!	0	0	0	0	0	0	0
260	K	1	0	0		0.906639	0.911889	0	0	0	0	0	0.980187	1.1409	2.03358	1.95031	2.22916	2.47729	1.27715	1.27236	1.3895	1.44348	0	#NUM!	#NUM!	#NUM!	0	0	0	0	0	0	0	#NUM!
261	L	0	0	0.949		0	#NUM!	#NUM!	#NUM!	#NUM!	#NUM!	0	0	1.1409	1.08977	1.24579	1.37982	0	0	0	0	#NUM!	#NUM!	#NUM!	#NUM!	#NUM!	#NUM!	#NUM!	#NUM!	#NUM!	#NUM!	#NUM!	#NUM!	#NUM!
262	E	0	-1	0		#NUM!	#NUM!	#NUM!	#NUM!	#NUM!	0	0	0.980187	0.936526	1.10036	1.24579	0	0	0	0	#NUM!	#NUM!	#NUM!	#NUM!	#NUM!	#NUM!	#NUM!	#NUM!	#NUM!	#NUM!	#NUM!	#NUM!	#NUM!	#NUM!
263	E	0	-1	0		0	0	0	0	0.901286	1.0839	1.92387	1.82909	2.14968	2.42398	1.24579	1.23906	1.3709	1.42849	0	#NUM!	#NUM!	#NUM!	0	0	0	0	0	0	0	#NUM!	0	0	0
264	Q	0	0	0		1.05522	0.981206	0.987521	1.77786	2.13965	2.91338	2.77114	3.24075	3.65533	2.42398	2.41128	2.65892	2.77085	1.42849	0	0	0	1.36012	1.31804	1.42952	1.4219	1.38056	1.47644	1.51867	0	1.4405	1.48166	1.44502	1.4389
265	A	0	0	0.229		1.05522	1.05097	1.89428	2.26178	3.08194	2.91338	3.40868	3.82574	2.53772	2.51423	2.7729	2.87996	1.48486	0	0	0	1.40643	1.36012	1.47507	1.46459	1.4219	1.51829	1.56156	0	1.47899	1.51941	1.48166	1.4738	1.46706
266	Q	0	0	0		1.05522	1.88547	2.28446	3.08829	2.92153	3.42906	3.87467	2.55748	2.53772	2.79988	2.9151	1.49795	0	0	0	1.41492	1.3683	1.48491	1.47507	1.42952	1.52941	1.5723	0	1.48698	1.52898	1.4892	1.48166	1.4738	1.51265
267	Q	0	0	0		2.02769	2.43124	3.29053	3.08829	3.62745	4.07355	2.69	2.65603	2.93125	3.03956	1.56216	0	0	0	1.46665	1.41492	1.53547	1.52216	1.47507	1.57533	1.61938	0	1.52897	1.57001	1.52898	1.51941	1.51117	1.54934	1.51265
268	I	0	0	0.873		2.61463	3.50195	3.29053	3.83451	4.30923	2.82808	2.79366	3.06791	3.18218	1.62886	0	0	0	1.52023	1.46665	1.58779	1.57399	1.52216	1.62552	1.668	0	1.5723	1.61435	1.57001	1.56	1.54967	1.58862	1.54934	1.5166
269	R	1	0	0.096		2.98765	2.7781	3.39062	3.8918	2.556	2.52367	2.82814	2.94844	1.50965	0	0	0	1.41342	1.35976	1.4893	1.47626	1.42761	1.53454	1.58195	0	1.48841	1.53228	1.49006	1.48076	1.47292	1.51347	1.47586	1.44339	1.40921
270	L	0	0	0.949		2.01548	2.44927	2.82531	1.42099	1.40508	1.56882	1.63837	0	#NUM!	#NUM!	#NUM!	0	0	0	0	0	0	0	#NUM!	0	0	0	0	0	0	0	0	0	0
271	Q	0	0	0		2.04665	2.44927	1.23329	1.22062	1.40508	1.47967	0	#NUM!	#NUM!	#NUM!	0	0	0	0	0	0	0	#NUM!	0	0	0	0	0	0	0	0	0	0	0
272	A	0	0	0.229		2.63402	1.31253	1.30055	1.48528	1.56528	0	#NUM!	#NUM!	#NUM!	0	0	0	0	0	0	0	#NUM!	0	0	0	0	0	0	0	0	0	0	0	0
273	E	0	-1	0		1.33493	1.31253	1.51404	1.58969	0	#NUM!	#NUM!	#NUM!	0	0	0	0	0	0	0	#NUM!	0	0	0	0	0	0	0	0	0	0	0	0	0
274	A	0	0	0.229		2.63402	3.00684	3.16072	1.58969	0	0	0	1.45293	1.38821	1.5387	1.52278	1.46019	1.58618	1.63702	0	1.52362	1.57399	1.52216	1.51126	1.49973	1.54559	1.50066	1.46384	1.42363	1.41718	1.4103	1.40458	1.44489	1.43878
275	F	0	0	0.949		3.08794	3.22691	1.62486	0	0	0	1.47256	1.40002	1.55964	1.5387	1.47569	1.60298	1.6574	0	1.53828	1.58779	1.53547	1.52216	1.51126	1.55666	1.51129	1.472	1.43144	1.42363	1.41718	1.4103	1.45207	1.44489	1.41068
276	Q	0	0	0		2.86647	1.42836	0	0	0	1.30787	1.24401	1.41178	1.39949	1.33677	1.47569	1.53341	0	1.41931	1.47574	1.4237	1.41493	1.40532	1.45599	1.41103	1.37464	1.33468	1.33001	1.32479	1.32072	1.36447	1.3598	1.32617	0
277	A	0	0	0.229		1.5361	0	0	0	1.38354	1.30787	1.48494	1.46474	1.39949	1.5387	1.59915	0	1.47532	1.52966	1.47574	1.46314	1.45317	1.50247	1.45599	1.41592	1.37464	1.36771	1.3622	1.35616	1.40092	1.39444	1.3598	0	0
278	R	1	0	0.096		0	0	0	1.39831	1.32281	1.5028	1.48494	1.41178	1.55964	1.6181	0	1.48805	1.54608	1.48738	1.47574	1.46314	1.51515	1.46526	1.42496	1.38096	1.37464	1.36771	1.3622	1.40698	1.40092	1.36447	0	0	0
279	L	0	0	0.949		#NUM!	#NUM!	0	0	0	0	0	0	0	#NUM!	0	0	0	0	0	0	0	0	0	0	0	0	0	0	0	#NUM!	#NUM!	#NUM!	#NUM!
280	K	1	0	0		#NUM!	0	0	0	0	0	0	0	#NUM!	0	0	0	0	0	0	0	0	0	0	0	0	0	0	0	#NUM!	#NUM!	#NUM!	#NUM!	#NUM!
281	S	0	0	0		#NUM!	#NUM!	#NUM!	#NUM!	#NUM!	#NUM!	#NUM!	#NUM!	#NUM!	#NUM!	#NUM!	#NUM!	#NUM!	#NUM!	#NUM!	#NUM!	#NUM!	#NUM!	#NUM!	#NUM!	#NUM!	#NUM!	#NUM!	#NUM!	#NUM!	#NUM!	#NUM!	#NUM!	#NUM!
282	W	0	0	1		#NUM!	#NUM!	#NUM!	#NUM!	#NUM!	#NUM!	#NUM!	#NUM!	#NUM!	#NUM!	#NUM!	#NUM!	#NUM!	#NUM!	#NUM!	#NUM!	#NUM!	#NUM!	#NUM!	#NUM!	#NUM!	#NUM!	#NUM!	#NUM!	#NUM!	#NUM!	#NUM!	#NUM!	#NUM!
283	F	0	0	0.949		#NUM!	#NUM!	#NUM!	#NUM!	#NUM!	#NUM!	#NUM!	#NUM!	#NUM!	#NUM!	#NUM!	#NUM!	#NUM!	#NUM!	#NUM!	#NUM!	#NUM!	#NUM!	#NUM!	#NUM!	#NUM!	#NUM!	#NUM!	#NUM!	#NUM!	#NUM!	#NUM!	#NUM!	#NUM!
284	E	0	-1	0		#NUM!	#NUM!	#NUM!	#NUM!	#NUM!	#NUM!	#NUM!	#NUM!	#NUM!	#NUM!	#NUM!	#NUM!	#NUM!	#NUM!	#NUM!	#NUM!	#NUM!	#NUM!	#NUM!	#NUM!	#NUM!	#NUM!	#NUM!	#NUM!	#NUM!	#NUM!	#NUM!	#NUM!	#NUM!
285	P	0	0	0.229		0	0	0	#NUM!	0	0	0	0	0	0	0	0	0	0	0	0	0	0	0	#NUM!	#NUM!	#NUM!	#NUM!	#NUM!	#NUM!	#NUM!	#NUM!	#NUM!	#NUM!
286	L	0	0	0.949		0	0	#NUM!	0	0	0	0	0	0	0	0	0	0	0	0	0	0	0	#NUM!	#NUM!	#NUM!	#NUM!	#NUM!	#NUM!	#NUM!	#NUM!	#NUM!	#NUM!	#NUM!
287	V	0	0	0.599		0	#NUM!	0	0	0	0	0	0	0	0	0	0	0	0	0	0	0	#NUM!	#NUM!	#NUM!	#NUM!	#NUM!	#NUM!	#NUM!	#NUM!	#NUM!	#NUM!	#NUM!	#NUM!
288	E	0	-1	0		#NUM!	0	0	0	0	0	0	0	0	0	0	0	0	0	0	0	#NUM!	#NUM!	#NUM!	#NUM!	#NUM!	#NUM!	#NUM!	#NUM!	#NUM!	#NUM!	#NUM!	#NUM!	#NUM!
289	D	0	-1	0		1.0389	1.14917	1.07979	1.07581	1.07705	1.16616	1.10923	1.06178	1.01448	1.01613	1.0199	1.02166	1.09367	1.09313	1.0546	0	0	0	0	0	0	0	0	0	0	0	0	0	0
290	M	0	0	0.631		2.30617	2.14442	2.139	2.12458	2.30204	2.17614	2.08402	1.98134	1.98514	1.98446	1.98822	2.12122	2.12035	2.03986	1.0546	1.01741	1.0209	0.987283	0.956742	0.927198	0.900171	0.874002	0.849915	0.826574	0.804974	0.784026	0.764546	0.745641	0.727984
291	Q	0	0	0		1.91919	1.91447	1.9217	2.10818	1.99435	1.89993	1.80717	1.81326	1.82382	1.82971	1.97632	1.97688	1.90198	0.980553	0.945991	0.950535	0.919214	0.888946	0.861447	0.834846	0.81051	0.786948	0.76526	0.744244	0.724795	0.705934	0.688394	0.671372	0.655474
292	R	1	0	0.096		2.05888	2.04517	2.24624	2.10818	2.00985	1.89993	1.90722	1.90885	1.91556	2.0607	2.06163	1.97688	1.01925	0.980553	0.985283	0.950535	0.919214	0.888946	0.861447	0.834846	0.81051	0.786948	0.76526	0.744244	0.724795	0.705934	0.688394	0.671372	0.655474
293	Q	0	0	0		1.14702	1.25123	1.17569	1.1122	1.05214	1.05085	1.05332	1.05278	1.13526	1.13196	1.08561	0	0	0	0	0	0	0	0	0	0	0	0	0	0	0	0	0	0
294	W	0	0	1		1.34562	1.25123	1.18503	1.1122	1.11165	1.10738	1.10734	1.18818	1.18508	1.13196	0	0	0	0	0	0	0	0	0	0	0	0	0	0	0	0	0	0	0
295	A	0	0	0.229		1.01577	0.954212	0.896603	0.902871	0.912539	0.918179	1.01291	1.01418	0.969009	0	0	0	0	0	0	0	0	0	0	0	0	0	0	0	0	0	0	0	0
296	G	0	0	0		0.951837	0.885076	0.896603	0.902871	0.912539	1.00857	1.01291	0.963005	0	0	0	0	0	0	0	0	0	0	0	0	0	0	0	0	0	0	0	0	0
297	L	0	0	0.949		0.951837	0.954212	0.961996	0.964627	1.06693	1.0649	1.01291	0	0	0	0	0	0	0	0	0	0	0	0	0	0	0	0	0	0	0	0	0	0
298	V	0	0	0.599		0.721664	0.738529	0.757882	0.870393	0.881626	0.833408	0	0	0	0	0	0	0	0	0	0	0	0	0	0	0	0	0	0	0	0	0	0	0
299	E	0	-1	0		0.605823	0.629798	0.757882	0.771777	0.730102	0	0	0	0	0	0	0	0	0	0	0	0	0	0	0	0	0	0	0	0	0	0	0	0
300	K	1	0	0		1.26389	1.50513	1.5345	1.44019	0.730102	0.690172	0.708284	0.67339	0.643395	0.614559	0.589394	0.565165	0.543754	0.52311	0.504672	0.486874	0.470831	0.455327	0.441242	0.427617	0.415152	0.403083	0.391974	0.38121	0.371248	0.361587	0.352603	0.343884	0.335741
301	V	0	0	0.599		0.867418	0.875153	0.822317	0	0	0	0	0	0	0	0	0	0	0	0	0	0	0	0	0	0	0	0	0	0	0	0	0	0
302	Q	0	0	0		0.749477	0.696909	0	0	0	0	0	0	0	0	0	0	0	0	0	0	0	0	0	0	0	0	0	0	0	0	0	0	0
303	A	0	0	0.229		0.749477	0	0	0	0	0	0	0	0	0	0	0	0	0	0	0	0	0	0	0	0	0	0	0	0	0	0	0	0
304	A	0	0	0.229		0	0	0	0	0	0	0	0	0	0	0	0	0	0	0	0	0	0	0	0	0	0	0	0	0	0	0	0	0
305	V	0	0	0.599		0	0	0	0	0	0	0	0	0	0	0	0	0	0	0	0	0	0	0	0	0	0	0	0	0	0	0	0	0
306	G	0	0	0		0	0	0	0	0	0	0	0	0	0	0	0	0	0	0	0	0	0	0	0	0	0	0	0	0	0	0	0	0
307	T	0	0	0.032		0	0	0	0	0	0	0	0	0	0	0	0	0	0	0	0	0	0	0	0	0	0	0	0	0	0	0	0	0
308	S	0	0	0		0	0	0	0	0	0	0	0	0	0	0	0	0	0	0	0	0	0	0	0	0	0	0	0	0	0	0	0	0
309	A	0	0	0.229		0	0	0	0	0	0	0	0	0	0	0	0	0	0	0	0	0	0	0	0	0	0	0	0	0	0	0	0	0
310	A	0	0	0.229		0	0	0	0	0	0	0	0	0	0	0	0	0	0	0	0	0	0	0	0	0	0	0	0	0	0	0	0	0
311	P	0	0	0.229		0	0	0	0	0	0	0	0	0	0	0	0	0	0	0	0	0	0	0	0	0	0	0	0	0	0	0	0	0
312	V	0	0	0.599		0	0	0	0	0	0	0	0	0	0	0	0	0	0	0	0	0	0	0	0	0	0	0	0	0	0	0	0	0
313	P	0	0	0.229		0	0	0	0	0	0	0	0	0	0	0	0	0	0	0	0	0	0	0	0	0	0	0	0	0	0	0	0	0
314	S	0	0	0		0	0	0	0	0	0	0	0	0	0	0	0	0	0	0	0	0	0	0	0	0	0	0	0	0	0	0	0	0
315	D	0	-1	0		0	0	0	0	0	0	0	0	0	0	0	0	0	0	0	0	0	0	0	0	0	0	0	0	0	0	0	0	0
316	N	0	0	0		0.0516859	0.0480607	0.0451591	0.0423836	0.040095	0.0379021	0.0360516	0.0342755	0.0327488	0.031281	0.0300001	0.0287669	0.027677	0.0266263	0.0256878	0.0247818	0.0239652	0.0231761	0.0224592	0.0217656	0.0211312	0.0205169	0.0199515	0.0194035	0.0188965	0.0184047	0.0179474	0.0175037	0.0170892
317	H	0	0	0.229		0.0516859	0.0480607	0.0451591	0.0423836	0.040095	0.0379021	0.0360516	0.0342755	0.0327488	0.031281	0.0300001	0.0287669	0.027677	0.0266263	0.0256878	0.0247818	0.0239652	0.0231761	0.0224592	0.0217656	0.0211312	0.0205169	0.0199515	0.0194035	0.0188965	0.0184047	0.0179474	0.0175037	0.0170892
[truncated: 29 more columns]
