# Supplementary material for: The role of full-length apoE in clearance of Gram-negative bacteria and their endotoxins
Source: J Lipid Res. 2021 May 18;62:100086. doi: 10.1016/j.jlr.2021.100086 (PMC8225977; doi:10.1016/j.jlr.2021.100086)
Supplement: Supplementary file 2 — Supplementary information 3 [file mmc2.csv]

Putative AMP	Probability
MKVLWAALLV	0.5802
KVLWAALLVT	0.5973
VTFLAGCQAK	0.5515
TFLAGCQAKV	0.5929
VCGRLVQYRG	0.5304
RVRLASHLRK	0.5848
VRLASHLRKL	0.6825
RLASHLRKLR	0.7088
LASHLRKLRK	0.7301
ASHLRKLRKR	0.6928
SHLRKLRKRL	0.7433
HLRKLRKRLL	0.7458
LRKLRKRLLR	0.7559
RKLRKRLLRD	0.5030
KLRKRLLRDA	0.5059
QWAGLVEKVQ	0.5100
